# Supplementary material for: Whole-Genome Sequencing of Endangered Dengchuan Cattle Reveals Its Genomic Diversity and Selection Signatures
Source: Front Genet. 2022 Mar 29;13:833475. doi: 10.3389/fgene.2022.833475 (PMC9001881; doi:10.3389/fgene.2022.833475)
Supplement: Supplementary file 1 [file DataSheet1.xlsx]

## Sheet: Table S1
Table S1. Overview of sample information and sequencing statistics.
Sample ID	Accession number	BioProject	Breed	Group	Region	Sex	Mapping_rate	Duplication	Mean depth（X）	Source
DC1	SRR12809323	PRJNA668333	Dengchuan	Hybrid	Dali, Yunnan, China	Male	0.997	0.0679	11.844	New
DC13	SRR12809321	PRJNA668333	Dengchuan	Hybrid	Dali, Yunnan, China	Male	0.9974	0.0612	9.2528	New
DC14	SRR12809320	PRJNA668333	Dengchuan	Hybrid	Dali, Yunnan, China	Male	0.9969	0.064	10.5727	New
DC16	SRR12809319	PRJNA668333	Dengchuan	Hybrid	Dali, Yunnan, China	Male	0.9976	0.0666	11.8251	New
DC18	SRR12809314	PRJNA668333	Dengchuan	Hybrid	Dali, Yunnan, China	Male	0.9978	0.0597	9.6976	New
DC19	SRR12809318	PRJNA668333	Dengchuan	Hybrid	Dali, Yunnan, China	Male	0.997	0.064	10.6087	New
DC20	SRR12809317	PRJNA668333	Dengchuan	Hybrid	Dali, Yunnan, China	Male	0.9975	0.0687	11.5695	New
DC21	SRR12809316	PRJNA668333	Dengchuan	Hybrid	Dali, Yunnan, China	Male	0.9977	0.067	11.5124	New
DC22	SRR12809315	PRJNA668333	Dengchuan	Hybrid	Dali, Yunnan, China	Male	0.9973	0.0642	10.8153	New
DC7	SRR12809322	PRJNA668333	Dengchuan	Hybrid	Dali, Yunnan, China	Male	0.9981	0.0657	9.3853	New
SRR6234766	SRR6234766	PRJNA396672	Dengchuan	Hybrid	Dali, Yunnan, China	Male	0.9969	0.073	11.1731	Download
SRR6234767	SRR6234767	PRJNA396672	Dengchuan	Hybrid	Dali, Yunnan, China	Male	0.9969	0.0725	11.0223	Download
SRR934395	SRR934395	PRJNA210523	Hanwoo	East Asian taurine	Chuncheon, Kangwon-do, Korea	Female	0.9972	0.0757	9.6278	Download
SRR934397	SRR934397	PRJNA210523	Hanwoo	East Asian taurine	Chuncheon, Kangwon-do, Korea	Female	0.9977	0.0707	8.3728	Download
SRR934398	SRR934398	PRJNA210523	Hanwoo	East Asian taurine	Chuncheon, Kangwon-do, Korea	Female	0.9963	0.0504	10.1025	Download
SRR934400	SRR934400	PRJNA210523	Hanwoo	East Asian taurine	Chuncheon, Kangwon-do, Korea	Female	0.9979	0.0882	12.0924	Download
SRR934401	SRR934401	PRJNA210523	Hanwoo	East Asian taurine	Chuncheon, Kangwon-do, Korea	Female	0.9979	0.0872	13.3862	Download
SRR934415	SRR934415	PRJNA210519	Hanwoo	East Asian taurine	Chuncheon, Kangwon-do, Korea	Male	0.9985	0.0914	12.992	Download
SRR934417	SRR934417	PRJNA210519	Hanwoo	East Asian taurine	Chuncheon, Kangwon-do, Korea	Male	0.9982	0.0936	12.7709	Download
SRR934418	SRR934418	PRJNA210519	Hanwoo	East Asian taurine	Chuncheon, Kangwon-do, Korea	Male	0.9981	0.0917	13.2806	Download
SRR934419	SRR934419	PRJNA210519	Hanwoo	East Asian taurine	Chuncheon, Kangwon-do, Korea	Male	0.9982	0.0839	12.5668	Download
SRR934432	SRR934432	PRJNA210519	Hanwoo	East Asian taurine	Chuncheon, Kangwon-do, Korea	Male	0.9984	0.0852	13.5425	Download
SRR1346376	SRR1346376	PRJNA176557	Angus	European taurine	Aberdeenshire, Scotland, UK	Male	0.9938	0.0787	12.663	Download
SRR1348580	SRR1348580	PRJNA176557	Angus	European taurine	Aberdeenshire, Scotland, UK	Male	0.9919	0.0747	11.7672	Download
SRR1348581	SRR1348581	PRJNA176557	Angus	European taurine	Aberdeenshire, Scotland, UK	Male	0.9917	0.0716	11.1201	Download
SRR1355237	SRR1355237	PRJNA176557	Angus	European taurine	Aberdeenshire, Scotland, UK	Male	0.9954	0.0815	13.7841	Download
SRR1365129	SRR1365129	PRJNA176557	Angus	European taurine	Aberdeenshire, Scotland, UK	Male	0.9903	0.0893	15.5042	Download
SRR1365144	SRR1365144	PRJNA176557	Angus	European taurine	Aberdeenshire, Scotland, UK	Male	0.993	0.0917	16.2735	Download
SRR1425124	SRR1425124	PRJNA176557	Angus	European taurine	Aberdeenshire, Scotland, UK	Male	0.9942		16.442	Download
SRR1425145	SRR1425145	PRJNA176557	Angus	European taurine	Aberdeenshire, Scotland, UK	Male	0.9931	0.0859	13.1501	Download
SRR1425146	SRR1425146	PRJNA176557	Angus	European taurine	Aberdeenshire, Scotland, UK	Male	0.9643	0.074	11.6078	Download
SRR1525617	SRR1525617	PRJNA256210	Simmental	European taurine	Geneve, Switzerland	Male	0.9946	0.0771	11.9769	Download
SRR1525619	SRR1525619	PRJNA256210	Simmental	European taurine	Geneve, Switzerland	Male	0.9918	0.0724	11.0807	Download
SRR1525621	SRR1525621	PRJNA256210	Simmental	European taurine	Geneve, Switzerland	Male	0.9906	0.0701	11.1448	Download
SRR1525700	SRR1525700	PRJNA256210	Simmental	European taurine	Geneve, Switzerland	Male	0.9926	0.078	12.5916	Download
SRR1525701	SRR1525701	PRJNA256210	Simmental	European taurine	Geneve, Switzerland	Male	0.9902	0.0783	12.4156	Download
SRR1525702	SRR1525702	PRJNA256210	Simmental	European taurine	Geneve, Switzerland	Male	0.9935	0.0813	13.5684	Download
SRR1525703	SRR1525703	PRJNA256210	Simmental	European taurine	Geneve, Switzerland	Male	0.9427	0.0915	15.1731	Download
SRR1525705	SRR1525705	PRJNA256210	Simmental	European taurine	Geneve, Switzerland	Male	0.9893	0.0821	13.682	Download
SRR1346386	SRR1346386	PRJNA176557	Holstein	European taurine	De Kooy, North Holland, Holland	Male	0.9943	0.0745	12.2611	Download
SRR1346389	SRR1346389	PRJNA176557	Holstein	European taurine	De Kooy, North Holland, Holland	Male	0.9917	0.0714	11.4262	Download
SRR1346390	SRR1346390	PRJNA176557	Holstein	European taurine	De Kooy, North Holland, Holland	Male	0.9926	0.072	11.6792	Download
SRR1348583	SRR1348583	PRJNA176557	Holstein	European taurine	De Kooy, North Holland, Holland	Male	0.9917	0.1205	22.0973	Download
SRR1425129	SRR1425129	PRJNA176557	Holstein	European taurine	De Kooy, North Holland, Holland	Male	0.9915	0.0907	15.9835	Download
SRR1425133	SRR1425133	PRJNA176557	Holstein	European taurine	De Kooy, North Holland, Holland	Male	0.9901	0.0912	16.0324	Download
SRR1425134	SRR1425134	PRJNA176557	Holstein	European taurine	De Kooy, North Holland, Holland	Male	0.9912	0.0904	15.9204	Download
SRR1425144	SRR1425144	PRJNA176557	Holstein	European taurine	De Kooy, North Holland, Holland	Male	0.9918	0.0916	15.8327	Download
SRR6024563	SRR6024563	PRJNA379859	Dianzhong	Hybrid	Dali, Yunnan, China	Female	0.9961	0.0579	9.5919	Download
SRR6024564	SRR6024564	PRJNA379859	Dianzhong	Hybrid	Dali, Yunnan, China	Female	0.9957	0.0599	8.8607	Download
SRR6024565	SRR6024565	PRJNA379859	Dianzhong	Hybrid	Dali, Yunnan, China	Female	0.9922	0.0581	8.2254	Download
SRR6024566	SRR6024566	PRJNA379859	Dianzhong	Hybrid	Dali, Yunnan, China	Male	0.9923	0.0563	8.6124	Download
SRR6024567	SRR6024567	PRJNA379859	Dianzhong	Hybrid	Dali, Yunnan, China	Female	0.9927	0.0585	8.9187	Download
SRR6024568	SRR6024568	PRJNA379859	Dianzhong	Hybrid	Dali, Yunnan, China	Female	0.9942	0.059	9.0081	Download
SRR6024562	SRR6024562	PRJNA379859	Wenshan	Hybrid	Wenshan,Yunnan,China	Male	0.9932	0.0757	10.9981	Download
SRR6024569	SRR6024569	PRJNA379859	Wenshan	Hybrid	Wenshan,Yunnan,China	Male	0.9851	0.0756	11.0636	Download
SRR6024570	SRR6024570	PRJNA379859	Wenshan	Hybrid	Wenshan,Yunnan,China	Male	0.9955	0.0713	11.6113	Download
SRR6024575	SRR6024575	PRJNA379859	Wenshan	Hybrid	Wenshan,Yunnan,China	Male	0.9951	0.0758	10.6536	Download
SRR6024576	SRR6024576	PRJNA379859	Wenshan	Hybrid	Wenshan,Yunnan,China	Male	0.9955	0.066	9.3981	Download
SRR6024577	SRR6024577	PRJNA379859	Wenshan	Hybrid	Wenshan,Yunnan,China	Male	0.9956	0.0717	11.5984	Download
WN10	SRR5507196	PRJNA379859	Wannan	Chinese indicine	Jixi, Anhui, China	Male	0.991	0.06	10.1569	Download
WN11	SRR5507195	PRJNA379859	Wannan	Chinese indicine	Jixi, Anhui, China	Male	0.9934	0.0633	11.7816	Download
WN4	SRR6024573,SRR5507199	PRJNA379859	Wannan	Chinese indicine	Jixi, Anhui, China	Male	0.9788	0.1012	22.9631	Download
WN8	SRR6024574,SRR5507198	PRJNA379859	Wannan	Chinese indicine	Jixi, Anhui, China	Male	0.989	0.0991	23.1603	Download
WN9	SRR5507197	PRJNA379859	Wannan	Chinese indicine	Jixi, Anhui, China	Male	0.9899	0.0563	9.6483	Download
JXGF1	SRR5507286	PRJNA379859	Guangfeng	Chinese indicine	Guangfeng, Shangrao, Jiangxi, China	Male	0.9975	0.0586	9.464	Download
JXGF2	SRR5507285	PRJNA379859	Guangfeng	Chinese indicine	Guangfeng, Shangrao, Jiangxi, China	Male	0.9978	0.0613	10.1448	Download
JXGF3	SRR5507284	PRJNA379859	Guangfeng	Chinese indicine	Guangfeng, Shangrao, Jiangxi, China	Male	0.9971	0.0579	9.3126	Download
JXGF4	SRR5507283	PRJNA379859	Guangfeng	Chinese indicine	Guangfeng, Shangrao, Jiangxi, China	Male	0.9976	0.0646	11.4533	Download
zebu_ypr115	SRR6423815,SRR6423816	PRJNA422979	Indian	Indian indicine	Indian	Male	0.9957	0.1312	9.6118	Download
Brahman05	SRR4002987-3008	PRJNA324822	Brahman	Indian indicine	West Bengal, India	Male	0.9953	0.0757	13.1544	Download
Brahman06	SRR4002969-2986	PRJNA324822	Brahman	Indian indicine	West Bengal, India	Male	0.9961	0.0841	15.3031	Download
Brahman07	SRR4002956-2968	PRJNA324822	Brahman	Indian indicine	West Bengal, India	Male	0.9963	0.079	13.2469	Download
Brahman08	SRR4002953-55	PRJNA324822	Brahman	Indian indicine	West Bengal, India	Male	0.9973	0.0826	14.1265	Download
Sha3b	SRR6936540	PRJNA379859	Sahiwal	Indian indicine	Sahiwal, Punjab, Pakistan	Female	0.9955	0.0888	20.9563	Download
SRR2016752	SRR2016752	PRJNA277147	Gir	Indian indicine	Amblash, Gujarat, India	Male	0.9937	0.0864	12.749	Download
SRR2016754	SRR2016754	PRJNA277147	Gir	Indian indicine	Amblash, Gujarat, India	Male	0.9951	0.0705	9.7792	Download
SRR2016762	SRR2016762	PRJNA277147	Nelore	Indian indicine	Nelore, Andhra, India	Female	0.9864	0.0744	10.0582	Download
Thar1	SRR6936538	PRJNA379859	Tharparkar	Indian indicine	Tharparkar, Sindh, Pakistan	Female	0.9923	0.0755	16.5496	Download

## Sheet: Table S2
Table S2. Functional annotation of the identified single-nucleotide polymorphisms (SNPs) in six cattle breeds.
Sequence ontology class		Dengchuan	Hanwoo	Angus	Simmental	Holstein	Dianzhong	Wenshan	Chinese indicine	Indian indicine
Sample		12	10	9	8	8	6	6	9	10
Counts
SNP		24441869	10131500	7617660	8380367	7572686	21052113	21281948	26979112	19939809
Ts/Tv ratio		2.4002	2.3588	2.3544	2.3528	2.3517	2.4172	2.4341	2.426	2.4018
Hom/Het ratio		0.432383	0.466237	0.52903	0.51222	0.510442	0.540249	0.447915	0.518666	0.61032
SNP categories
Exon	Synonymous variant	349288	140897	107221	116920	90170	472759	545202	391136	231858
	Initiator codon variant	37	10	15	11	11	26	32	34	29
	Start lost	336	150	100	104	111	277	338	343	253
	Stop gained	1402	657	478	484	406	1145	1242	1301	1039
	Stop lost	215	129	108	103	105	184	194	230	177
	Stop retained variant	219	121	90	112	79	185	240	296	167
Splice site	Splice acceptor variant	948	477	356	417	339	823	779	1008	821
	Splice donor variant	1194	551	415	413	377	922	1042	1274	926
	Splice region variant	81173	32931	24738	27167	21595	70262	73909	88966	55258
Intron	Intragenic variant	245	68	69	69	70	216	294	272	173
	Intron variant	41793767	16861199	12447284	13731146	12299300	35908392	35870635	47039184	33683713
UTR	3 prime UTR variant	530873	224042	164797	179835	160171	445392	455537	586119	409863
	5 prime UTR premature-start codon gain variant	22466	8653	6906	7564	6853	18199	19618	23982	17167
	5 prime UTR variant	130520	50116	41775	44651	41058	106691	115414	139433	99546
Intergenic	Upstream gene variant	3272511	1370877	1017545	1118512	1008837	2743455	2801830	3590190	2609316
	Downstream gene variant	3434984	1433392	1045097	1151433	1033919	2894780	2999697	3789228	2721128
	Intergenic region	13729367	5732646	4340359	4766320	4325552	11884821	12021578	15093097	11306551
Functional classes
	Missense	189306	87346	68911	74484	58991	182426	198572	196526	125965
	Nonsense	1402	657	478	484	406	1145	1242	1301	1039
	Silent	349507	141018	107311	117032	90249	472944	545442	391405	232025

## Sheet: Table S3
Table S3. A summary of genes from π-ratio in Dengchuan cattle.
Chrom	Starting position	Ending position	π-ratio	Gene	Description
8	94200001	94250000	4.47995	OR13F1	olfactory receptor
5	59080001	59130000	4.13683	LOC788258	olfactory receptor 6C3
9	39380001	39430000	4.13384	AMD1	adenosylmethionine decarboxylase 1
5	58760001	58810000	4.10124	LOC788027	olfactory receptor 6C3
12	72140001	72190000	4.09611	LOC100337108	uncharacterized LOC100337108
12	72160001	72210000	4.07242	LOC112449109	multidrug resistance-associated protein 4-like
8	94180001	94230000	4.04086	LOC789815	olfactory receptor 13C2
5	58680001	58730000	4.03949	LOC787991	olfactory receptor 6C3
23	25600001	25650000	3.9815	BOLA-DQA5	major histocompatibility complex
23	25600001	25650000	3.9815	BOLA-DQB	major histocompatibility complex
23	1	50000	3.97374	LOC112443721	S-antigen protein-like
23	1	50000	3.97374	LOC101906171	liprin-alpha-1-like
7	110180001	110230000	3.95575	WDR36	WD repeat domain 36
6	1	50000	3.94787	LOC788476	olfactory receptor 5D13
12	72060001	72110000	3.94535	LOC100337076	multidrug resistance-associated protein 4
10	10020001	10070000	3.92796	DMGDH	dimethylglycine dehydrogenase
22	10740001	10790000	3.92636	GOLGA4	golgin A4
15	47220001	47270000	3.89189	OR52E6	olfactory receptor
15	47220001	47270000	3.89189	OR52N2	olfactory receptor
17	70860001	70910000	3.88484	IGLL1	immunoglobulin lambda-like polypeptide 1
12	70780001	70830000	3.83194	LOC100336232	multidrug resistance-associated protein 4-like
9	39320001	39370000	3.81849	GTF3C6	general transcription factor IIIC subunit 6
7	80001	130000	3.81457	LOC101907627	uncharacterized LOC101907627
7	80001	130000	3.81457	LOC112447312	uncharacterized LOC112447312
14	82320001	82370000	3.79489	SLC2A5	solute carrier family 2 (facilitated glucose/fructose transporter)
13	43300001	43350000	3.78137	LOC112449294	dihydrodiol dehydrogenase 3-like
13	43300001	43350000	3.78137	LOC782061	aldo-keto reductase family 1
6	80001	130000	3.7714	APELA	apelin receptor early endogenous ligand
11	74900001	74950000	3.74824	FAM228B	family with sequence similarity 228 member B
11	74900001	74950000	3.74824	FAM228A	family with sequence similarity 228 member A
3	119380001	119430000	3.70707	CSF2RA	colony stimulating factor 2 receptor alpha subunit
18	63120001	63170000	3.69862	LOC112441494	leukocyte immunoglobulin-like receptor subfamily A member 6
1	158180001	158230000	3.68049	TXLNA	taxilin alpha
11	74760001	74810000	3.66745	ITSN2	intersectin 2
12	71500001	71550000	3.66624	LOC107131218	multidrug resistance-associated protein 4-like
10	18720001	18770000	3.6543	MYO9A	myosin IXA
7	42900001	42950000	3.64935	LOC112447520	olfactory receptor 2L8-like
7	42900001	42950000	3.64935	LOC787611	olfactory receptor 2L3
7	42900001	42950000	3.64935	LOC788709	olfactory receptor 2L8
26	38240001	38290000	3.63581	RAB11FIP2	RAB11 family interacting protein 2
10	93780001	93830000	3.62122	LOC112448582	WD repeat-containing protein 36-like
11	74940001	74990000	3.60598	TP53I3	tumor protein p53 inducible protein 3
11	74940001	74990000	3.60598	PFN4	profilin family member 4
16	44580001	44630000	3.60294	RERE	arginine-glutamic acid dipeptide repeats
23	580001	630000	3.60293	KHDRBS2	KH RNA binding domain containing
9	39280001	39330000	3.59235	RPF2	ribosome production factor 2 homolog
4	7740001	7790000	3.59198	SUN3	Sad1 and UNC84 domain containing 3
4	7740001	7790000	3.59198	CLDN12	claudin 12
15	51460001	51510000	3.58878	LOC507756	ecto-ADP-ribosyltransferase 5-like
15	51460001	51510000	3.58878	LOC112441637	ecto-ADP-ribosyltransferase 5-like
2	73340001	73390000	3.58709	NIFK	nucleolar protein interacting with the FHA domain of MKI67
18	60200001	60250000	3.58453	LOC112442368	zinc finger protein 345-like
18	60200001	60250000	3.58453	LOC101905616	zinc finger protein 708-like
8	7280001	7330000	3.58189	ADAM21	ADAM metallopeptidase domain 21
29	20240001	20290000	3.57937	LUZP2	leucine zipper protein 2
28	16520001	16570000	3.57604	CDK1	cyclin dependent kinase 1
8	50840001	50890000	3.57212	TRPM6	transient receptor potential cation channel subfamily M member 6
19	63440001	63490000	3.56399	LOC112442745	collagen alpha-1(I) chain-like
1	157980001	158030000	3.56388	GPX6	glutathione peroxidase 6
14	60001	110000	3.56181	LOC112449588	olfactory receptor 5D18-like
26	42420001	42470000	3.55622	DMBT1	deleted in malignant brain tumors 1
12	69920001	69970000	3.55087	LOC784305	multidrug resistance-associated protein 4-like
6	113020001	113070000	3.54184	LOC532207	epididymis-specific alpha-mannosidase-like
6	113020001	113070000	3.54184	LOC107132586	epididymis-specific alpha-mannosidase-like
6	68280001	68330000	3.54109	USP46	ubiquitin specific peptidase 46
26	51980001	52030000	3.53879	PWWP2B	PWWP domain containing 2B
2	73360001	73410000	3.53199	TSN	translin
5	28260001	28310000	3.53071	SLC4A8	solute carrier family 4 member 8
9	39140001	39190000	3.52794	MFSD4B	major facilitator superfamily domain containing 4B
9	39140001	39190000	3.52794	SLC16A10	solute carrier family 16 member 10
12	72360001	72410000	3.52199	LOC112449072	multidrug resistance-associated protein 4-like
9	39440001	39490000	3.521	CDK19	cyclin dependent kinase 19
16	460001	510000	3.51663	OR5L1	olfactory receptor
12	86920001	86970000	3.51518	RASA3	RAS p21 protein activator 3
14	67940001	67990000	3.50823	UQCRB	ubiquinol-cytochrome c reductase binding protein
22	10860001	10910000	3.50752	C22H3orf35	chromosome 22 C3orf35 homolog
22	10860001	10910000	3.50752	ITGA9	integrin subunit alpha 9
12	71840001	71890000	3.50338	LOC100337053	multidrug resistance-associated protein 4-like
23	16560001	16610000	3.50249	CNPY3	canopy FGF signaling regulator 3
23	16560001	16610000	3.50249	GNMT	glycine N-methyltransferase
23	16560001	16610000	3.50249	LOC112443696	glycine N-methyltransferase-like
27	21400001	21450000	3.50149	TUSC3	tumor suppressor candidate 3
9	74220001	74270000	3.48986	BCLAF1	BCL2 associated transcription factor 1
14	67920001	67970000	3.46018	MTERF3	mitochondrial transcription termination factor 3
10	10000001	10050000	3.45656	ARSB	arylsulfatase B
15	49080001	49130000	3.45479	LOC785144	olfactory receptor
15	49060001	49110000	3.45479	LOC107133471	olfactory receptor 52K1-like
15	49080001	49130000	3.45479	LOC100847506	olfactory receptor 52A5-like
9	38840001	38890000	3.44326	LOC784866	uncharacterized LOC784866
6	20700001	20750000	3.43926	CXXC4	CXXC finger protein 4
8	23160001	23210000	3.43487	LOC100848709	interferon beta-3
8	23160001	23210000	3.43487	LOC112447877	interferon beta-3
8	23160001	23210000	3.43487	LOC112441480	interferon beta-3
8	23160001	23210000	3.43487	LOC112447878	interferon beta-3
8	23160001	23210000	3.43487	LOC616977	interferon beta-2
8	23160001	23210000	3.43487	LOC112447879	interferon beta-3
8	23160001	23210000	3.43487	IFNB3	interferon
23	30200001	30250000	3.43145	LOC112441537	epididymal secretory glutathione peroxidase-like
23	30200001	30250000	3.43145	LOC112443761	SCAN domain-containing protein 3-like
3	21320001	21370000	3.42429	HJV	hemojuvelin BMP co-receptor
8	75960001	76010000	3.41757	SIGMAR1	sigma non-opioid intracellular receptor 1
8	75960001	76010000	3.41757	ARID3C	AT-rich interaction domain 3C
17	62200001	62250000	3.41626	LOC112442047	disintegrin and metalloproteinase domain-containing protein 1a-like
17	62200001	62250000	3.41626	LOC112442048	disintegrin and metalloproteinase domain-containing protein 1a-like
17	62200001	62250000	3.41626	ADAM1A	a disintegrin and metallopeptidase domain 1a
17	71120001	71170000	3.41176	LOC100847119	immunoglobulin lambda-1 light chain-like
17	71120001	71170000	3.41176	LOC112442062	immunoglobulin lambda-like polypeptide 5
9	84720001	84770000	3.40912	LOC100850276	UL16-binding protein 3-like
29	50980001	51030000	3.40338	LOC112444847	interferon-induced transmembrane protein 1-like
29	50980001	51030000	3.40338	IFITM3	interferon induced transmembrane protein 3 (1-8U)
29	27420001	27470000	3.40266	LOC787694	olfactory receptor 143
5	44280001	44330000	3.40109	LOC617219	lysozyme C
16	45000001	45050000	3.39802	SLC45A1	solute carrier family 45 member 1
3	8560001	8610000	3.39581	ITLN2	intelectin 2
3	8560001	8610000	3.39581	LOC100336682	intelectin-2-like
26	1	50000	3.39176	LOC112441518	ankyrin repeat domain-containing protein 26-like
26	360001	410000	3.38737	OR5D18	olfactory receptor
14	80860001	80910000	3.38507	IMPA1	inositol monophosphatase 1
8	94160001	94210000	3.38371	LOC789817	olfactory receptor 13C2
26	14960001	15010000	3.37968	PDE6C	phosphodiesterase 6C
26	14960001	15010000	3.37968	FRA10AC1	FRA10A associated CGG repeat 1
18	34580001	34630000	3.37803	RRAD	RRAD
18	34580001	34630000	3.37803	CDH16	cadherin 16
18	34580001	34630000	3.37803	PDP2	pyruvate dehyrogenase phosphatase catalytic subunit 2
26	23120001	23170000	3.37757	SUFU	SUFU negative regulator of hedgehog signaling
9	33480001	33530000	3.37429	VGLL2	vestigial like family member 2
9	33480001	33530000	3.37429	ROS1	ROS proto-oncogene 1
5	46480001	46530000	3.37346	CAND1	cullin associated and neddylation dissociated 1
18	34600001	34650000	3.37079	CES2	carboxylesterase 2
18	34600001	34650000	3.37079	FAM96B	family with sequence similarity 96 member B
18	34600001	34650000	3.37079	LOC112442294	40S ribosomal protein S29-like
13	43440001	43490000	3.36902	LOC785762	dihydrodiol dehydrogenase 3
13	43440001	43490000	3.36902	LOC112441538	dihydrodiol dehydrogenase 3-like
13	43440001	43490000	3.36902	LOC112449293	dihydrodiol dehydrogenase 3-like
1	97980001	98030000	3.36843	MECOM	MDS1 and EVI1 complex locus
16	7020001	7070000	3.36615	LOC112441816	uncharacterized LOC112441816
6	86400001	86450000	3.36609	SLC4A4	solute carrier family 4 member 4
7	67140001	67190000	3.36173	LOC104969236	histone H4-like
17	71140001	71190000	3.36121	LOC100297192	Ig heavy chain Mem5-like
14	67860001	67910000	3.35891	PTDSS1	phosphatidylserine synthase 1
2	85940001	85990000	3.35355	SF3B1	splicing factor 3b subunit 1
2	73240001	73290000	3.35277	CLASP1	cytoplasmic linker associated protein 1
4	76740001	76790000	3.34804	ZMIZ2	zinc finger MIZ-type containing 2
4	76740001	76790000	3.34804	OGDH	oxoglutarate dehydrogenase
4	76740001	76790000	3.34804	LOC112446406	2-oxoglutarate dehydrogenase
8	77180001	77230000	3.34776	C8H9orf64	chromosome 8 C9orf64 homolog
8	77180001	77230000	3.34776	RMI1	RecQ mediated genome instability 1
8	77180001	77230000	3.34776	HNRNPK	heterogeneous nuclear ribonucleoprotein K
16	60360001	60410000	3.34615	FAM20B	FAM20B
5	83640001	83690000	3.34553	SSPN	sarcospan
10	69760001	69810000	3.34282	NAA30	N(alpha)-acetyltransferase 30
6	17080001	17130000	3.34261	LEF1	lymphoid enhancer binding factor 1
17	8460001	8510000	3.3417	IQCM	IQ motif containing M
5	58020001	58070000	3.34074	LOC782430	olfactory receptor 6C2
22	10660001	10710000	3.33875	DCLK3	doublecortin like kinase 3
9	74200001	74250000	3.33875	MTFR2	mitochondrial fission regulator 2
16	36740001	36790000	3.33868	NME7	NME/NM23 family member 7
16	44560001	44610000	3.33772	ENO1	enolase 1
17	29360001	29410000	3.33683	LOC101903064	COMM domain-containing protein 6
3	119600001	119650000	3.33519	LOC617467	olfactory receptor 12
3	119600001	119650000	3.33519	LOC112445919	acetylserotonin O-methyltransferase-like
3	119600001	119650000	3.33519	LOC112446047	olfactory receptor 12-like
3	119600001	119650000	3.33519	LOC526047	olfactory receptor 12
6	66600001	66650000	3.33329	NFXL1	nuclear transcription factor
11	86500001	86550000	3.33207	LOC100847716	histone H4-like
3	101000001	101050000	3.33132	UROD	uroporphyrinogen decarboxylase
3	101000001	101050000	3.33132	LOC112446022	zinc finger SWIM domain-containing protein 5-like
3	101000001	101050000	3.33132	HECTD3	HECT domain E3 ubiquitin protein ligase 3
26	50180001	50230000	3.33126	TCERG1L	transcription elongation regulator 1 like
26	50180001	50230000	3.33126	LOC528422	olfactory receptor 13A1
7	9980001	10030000	3.32963	LOC100295806	olfactory receptor 7A10
9	36440001	36490000	3.32817	HDAC2	histone deacetylase 2
8	75980001	76030000	3.32556	GALT	galactose-1-phosphate uridylyltransferase
8	75980001	76030000	3.32556	IL11RA	interleukin 11 receptor subunit alpha
8	75980001	76030000	3.32556	CCL27	C-C motif chemokine ligand 27
26	380001	430000	3.32496	LOC101903496	F-box only protein 27-like
20	38040001	38090000	3.32066	LMBRD2	LMBR1 domain containing 2
11	82980001	83030000	3.3198	LOC112441484	interferon-induced transmembrane protein 3-like
11	82980001	83030000	3.3198	NBAS	neuroblastoma amplified sequence
14	80840001	80890000	3.31777	CHMP4C	charged multivesicular body protein 4C
14	80840001	80890000	3.31777	ZFAND1	zinc finger AN1-type containing 1
14	80840001	80890000	3.31777	SLC10A5	solute carrier family 10 member 5
5	75860001	75910000	3.31199	CARD10	caspase recruitment domain family member 10
2	119400001	119450000	3.31199	PDE6D	phosphodiesterase 6D
2	52160001	52210000	3.31102	LOC101904069	uncharacterized LOC101904069
2	52160001	52210000	3.31102	ZEB2	zinc finger E-box binding homeobox 2
2	52160001	52210000	3.31102	LOC613677	uncharacterized LOC613677
8	7260001	7310000	3.31089	LOC782699	disintegrin and metalloproteinase domain-containing protein 20
8	7260001	7310000	3.31089	LOC112447767	disintegrin and metalloproteinase domain-containing protein 20-like
3	21400001	21450000	3.31019	RBM8A	RNA binding motif protein 8A
3	21400001	21450000	3.31019	ANKRD34A	ankyrin repeat domain 34A
3	21400001	21450000	3.31019	LIX1L	limb and CNS expressed 1 like
3	21400001	21450000	3.31019	POLR3GL	RNA polymerase III subunit G like
14	18060001	18110000	3.31019	HAS2	hyaluronan synthase 2
23	16580001	16630000	3.30729	PEX6	peroxisomal biogenesis factor 6
23	16580001	16630000	3.30729	PPP2R5D	protein phosphatase 2 regulatory subunit B'delta
8	94340001	94390000	3.30343	OR13C3	olfactory receptor
12	71100001	71150000	3.30167	LOC522174	multidrug resistance-associated protein 4-like
9	38900001	38950000	3.30103	REV3L	REV3 like
16	8880001	8930000	3.29795	LOC789494	R3H domain-containing protein 2-like
9	36520001	36570000	3.29777	MARCKS	myristoylated alanine rich protein kinase C substrate
26	15180001	15230000	3.29776	ASMTL	acetylserotonin O-methyltransferase like
26	15180001	15230000	3.29776	SLC25A6	solute carrier family 25 member 6
26	15180001	15230000	3.29776	LOC112444532	interleukin-3 receptor subunit alpha-like
5	49340001	49390000	3.29696	C5H12orf56	chromosome 5 C12orf56 homolog
8	103360001	103410000	3.29664	COL27A1	collagen type XXVII alpha 1 chain
8	38120001	38170000	3.29602	KDM4C	lysine demethylase 4C
8	75940001	75990000	3.29521	DCTN3	dynactin subunit 3
8	75940001	75990000	3.29521	RPP25L	ribonuclease P/MRP subunit p25 like
19	39840001	39890000	3.29429	CDK12	cyclin dependent kinase 12
1	8920001	8970000	3.29267	LOC526789	histone H4
16	45080001	45130000	3.28673	LOC786597	chromosome 20 open reading frame 106 homolog
7	67060001	67110000	3.28563	SGCD	sarcoglycan delta
7	17000001	17050000	3.28557	2021-03-02	membrane associated ring-CH-type finger 2
23	31260001	31310000	3.28502	PRSS16	serine protease 16
14	80940001	80990000	3.28472	ENPP2	ectonucleotide pyrophosphatase/phosphodiesterase 2
5	59240001	59290000	3.28471	LOC788372	olfactory receptor 6C74
5	59240001	59290000	3.28471	LOC788357	olfactory receptor 6C74
21	58920001	58970000	3.28369	SERPINA6	serpin family A member 6
21	58920001	58970000	3.28369	SERPINA10	serpin family A member 10
15	58760001	58810000	3.28164	METTL15	methyltransferase like 15
8	44320001	44370000	3.28128	LOC529657	forkhead box protein D4-like 1
20	51180001	51230000	3.28068	CDH12	cadherin 12
13	69640001	69690000	3.27978	TOP1	DNA topoisomerase I
5	59000001	59050000	3.27936	LOC788220	olfactory receptor 6C76
5	59000001	59050000	3.27936	LOC112446614	olfactory receptor 6C74-like
5	59000001	59050000	3.27936	LOC788210	olfactory receptor 6C74
3	119320001	119370000	3.27897	LOC530175	olfactory receptor 12
19	18120001	18170000	3.27739	SUZ12	SUZ12
17	29420001	29470000	3.27608	PGRMC2	progesterone receptor membrane component 2
5	25080001	25130000	3.2759	USP44	ubiquitin specific peptidase 44
2	85960001	86010000	3.2759	COQ10B	coenzyme Q10B
1	71480001	71530000	3.2743	DLG1	discs large MAGUK scaffold protein 1
21	59580001	59630000	3.27388	GSC	goosecoid homeobox
24	35000001	35050000	3.27329	ROCK1	Rho associated coiled-coil containing protein kinase 1
15	82480001	82530000	3.27286	LOC107131345	olfactory receptor 1440-like
3	103880001	103930000	3.27123	FOXJ3	forkhead box J3
23	21720001	21770000	3.27023	LOC100138976	olfactory receptor 5M11-like
7	65700001	65750000	3.26959	HAND1	heart and neural crest derivatives expressed 1
13	300001	350000	3.26836	LOC784898	liprin-alpha-1-like
1	37440001	37490000	3.26463	EPHA3	EPH receptor A3
16	43440001	43490000	3.26441	UBE4B	ubiquitination factor E4B
12	87140001	87190000	3.26428	LOC112449111	ras GTPase-activating protein 3-like
2	43500001	43550000	3.26366	FMNL2	formin like 2
22	16940001	16990000	3.26262	BRPF1	bromodomain and PHD finger containing 1
22	16940001	16990000	3.26262	CAMK1	calcium/calmodulin dependent protein kinase I
22	16940001	16990000	3.26262	CPNE9	copine family member 9
22	16940001	16990000	3.26262	OGG1	8-oxoguanine DNA glycosylase
3	28000001	28050000	3.26089	NGF	nerve growth factor
23	30280001	30330000	3.25791	LOC112443785	olfactory receptor 2B11-like
13	69940001	69990000	3.25757	LPIN3	lipin 3
5	25060001	25110000	3.25695	LOC112446660	uncharacterized protein C3orf20-like
5	25060001	25110000	3.25695	METAP2	methionyl aminopeptidase 2
19	27360001	27410000	3.25678	WRAP53	WD repeat containing antisense to TP53
19	27360001	27410000	3.25678	TP53	tumor protein p53
19	27360001	27410000	3.25678	EFNB3	ephrin B3
3	22460001	22510000	3.25667	LOC788724	histone H2A type 2-A
3	22460001	22510000	3.25667	FMO5	flavin containing monooxygenase 5
15	44900001	44950000	3.25575	LOC516263	olfactory receptor 502
15	44900001	44950000	3.25575	LOC782791	olfactory receptor 10J4-like
5	30760001	30810000	3.2557	PRKAG1	protein kinase AMP-activated non-catalytic subunit gamma 1
22	10640001	10690000	3.25559	TRANK1	tetratricopeptide repeat and ankyrin repeat containing 1
24	34600001	34650000	3.25508	ESCO1	establishment of sister chromatid cohesion N-acetyltransferase 1
13	38020001	38070000	3.25485	BANF2	barrier to autointegration factor 2
13	38020001	38070000	3.25485	RRBP1	ribosome binding protein 1
9	34400001	34450000	3.2548	TSPYL1	TSPY like 1
9	34400001	34450000	3.2548	TSPYL4	TSPY like 4
13	83440001	83490000	3.25457	LOC100298309	olfactory receptor 5M9-like
4	112040001	112090000	3.2544	EZH2	enhancer of zeste 2 polycomb repressive complex 2 subunit
19	57760001	57810000	3.25275	SDK2	sidekick cell adhesion molecule 2
10	65020001	65070000	3.25085	SPATA5L1	spermatogenesis associated 5 like 1
7	16620001	16670000	3.25069	EVI5L	ecotropic viral integration site 5 like
7	16620001	16670000	3.25069	MAP2K7	mitogen-activated protein kinase kinase 7
7	16620001	16670000	3.25069	LRRC8E	leucine rich repeat containing 8 VRAC subunit E
7	16620001	16670000	3.25069	PRR36	proline rich 36
10	60920001	60970000	3.24985	GALK2	galactokinase 2
18	35780001	35830000	3.24951	SMPD3	sphingomyelin phosphodiesterase 3
19	27380001	27430000	3.24889	DNAH2	dynein axonemal heavy chain 2
1	132200001	132250000	3.24667	NCK1	NCK adaptor protein 1
1	132200001	132250000	3.24667	IL20RB	interleukin 20 receptor subunit beta
19	42720001	42770000	3.24528	CCR10	C-C motif chemokine receptor 10
19	42720001	42770000	3.24528	CNTNAP1	contactin associated protein 1
19	42720001	42770000	3.24528	TUBG2	tubulin
19	42720001	42770000	3.24528	EZH1	enhancer of zeste 1 polycomb repressive complex 2 subunit
19	42720001	42770000	3.24528	PLEKHH3	pleckstrin homology
1	157940001	157990000	3.24489	ZBED9	zinc finger BED-type containing 9
10	80900001	80950000	3.24324	DCAF5	DDB1 and CUL4 associated factor 5
9	62340001	62390000	3.24318	RARS2	arginyl-tRNA synthetase 2
7	43860001	43910000	3.24301	REEP6	receptor accessory protein 6
7	43860001	43910000	3.24301	PCSK4	proprotein convertase subtilisin/kexin type 4
7	43860001	43910000	3.24301	APC2	APC2
7	43860001	43910000	3.24301	C7H19orf25	chromosome 7 C19orf25 homolog
17	56880001	56930000	3.24269	TAOK3	TAO kinase 3
29	45980001	46030000	3.24258	PPP6R3	protein phosphatase 6 regulatory subunit 3
11	97280001	97330000	3.24197	MVB12B	multivesicular body subunit 12B
23	9560001	9610000	3.24082	FKBP5	FK506 binding protein 5
17	70680001	70730000	3.24021	LOC112441499	immunoglobulin lambda-1 light chain-like
19	49380001	49430000	3.2388	PITPNC1	phosphatidylinositol transfer protein cytoplasmic 1
18	35440001	35490000	3.23847	DPEP2NB	DPEP2 neighbor
18	35440001	35490000	3.23847	DDX28	DEAD-box helicase 28
11	26440001	26490000	3.23809	SLC10A6	solute carrier family 10 (sodium/bile acid cotransporter)
11	26440001	26490000	3.23809	PPM1B	protein phosphatase
8	75300001	75350000	3.23782	UBAP2	ubiquitin associated protein 2
1	82840001	82890000	3.23733	EIF4G1	eukaryotic translation initiation factor 4 gamma 1
1	82840001	82890000	3.23733	PSMD2	proteasome 26S subunit
1	82840001	82890000	3.23733	CLCN2	chloride voltage-gated channel 2
1	82840001	82890000	3.23733	FAM131A	family with sequence similarity 131 member A
11	66960001	67010000	3.23657	PROKR1	prokineticin receptor 1
2	7940001	7990000	3.23592	GULP1	GULP
15	35880001	35930000	3.2357	SOX6	SRY-box 6
4	54060001	54110000	3.23246	FOXP2	forkhead box P2
24	42800001	42850000	3.23188	TUBB6	tubulin beta 6 class V
24	42800001	42850000	3.23188	PRELID3A	PRELI domain containing 3A
24	42800001	42850000	3.23188	AFG3L2	AFG3 like matrix AAA peptidase subunit 2
19	27500001	27550000	3.23139	CYB5D1	cytochrome b5 domain containing 1
19	27500001	27550000	3.23139	KDM6B	lysine demethylase 6B
19	27500001	27550000	3.23139	TMEM88	transmembrane protein 88
19	27500001	27550000	3.23139	NAA38	N(alpha)-acetyltransferase 38
11	94280001	94330000	3.23134	STRBP	spermatid perinuclear RNA binding protein
18	34860001	34910000	3.23134	KCTD19	potassium channel tetramerization domain containing 19
18	34860001	34910000	3.23134	PLEKHG4	pleckstrin homology and RhoGEF domain containing G4
12	72600001	72650000	3.23052	LOC112449074	multidrug resistance-associated protein 4-like
11	72260001	72310000	3.22973	EIF2B4	eukaryotic translation initiation factor 2B subunit delta
11	72260001	72310000	3.22973	GTF3C2	general transcription factor IIIC subunit 2
4	68840001	68890000	3.2284	HOXA9	homeobox A9
4	68840001	68890000	3.2284	HOXA7	homeobox A7
13	23580001	23630000	3.22792	PIP4K2A	phosphatidylinositol-5-phosphate 4-kinase type 2 alpha
18	34840001	34890000	3.22734	SLC9A5	solute carrier family 9 member A5
3	50260001	50310000	3.22707	TMED5	transmembrane p24 trafficking protein 5
19	26920001	26970000	3.22632	ELP5	elongator acetyltransferase complex subunit 5
19	26920001	26970000	3.22632	CLDN7	claudin 7
19	26920001	26970000	3.22632	CTDNEP1	CTD nuclear envelope phosphatase 1
19	26920001	26970000	3.22632	GABARAP	GABA type A receptor-associated protein
3	96260001	96310000	3.22516	AGBL4	ATP/GTP binding protein like 4
7	86960001	87010000	3.22495	RASA1	RAS p21 protein activator 1
5	51140001	51190000	3.22485	USP15	ubiquitin specific peptidase 15
22	12380001	12430000	3.2248	WDR48	WD repeat domain 48
22	12380001	12430000	3.2248	GORASP1	golgi reassembly stacking protein 1
1	107040001	107090000	3.22358	SMC4	structural maintenance of chromosomes 4
1	107040001	107090000	3.22358	TRIM59	tripartite motif containing 59
1	107040001	107090000	3.22358	IFT80	intraflagellar transport 80
15	39000001	39050000	3.22274	FAR1	fatty acyl-CoA reductase 1
18	35420001	35470000	3.22258	DPEP2	dipeptidase 2
18	35420001	35470000	3.22258	DPEP3	dipeptidase 3
18	35420001	35470000	3.22258	DUS2	dihydrouridine synthase 2
18	34620001	34670000	3.22226	CES3	carboxylesterase 3
5	77060001	77110000	3.2219	PKP2	plakophilin 2
5	25980001	26030000	3.22158	HOXC5	homeobox C5
5	25980001	26030000	3.22158	HOXC9	homeobox C9
5	25980001	26030000	3.22158	HOXC4	homeobox C4
5	25980001	26030000	3.22158	HOXC6	homeobox C6
5	25980001	26030000	3.22158	HOXC8	homeobox C8
21	33380001	33430000	3.22116	SIN3A	SIN3 transcription regulator family member A
11	13100001	13150000	3.22106	DYSF	dysferlin
10	57800001	57850000	3.22063	MYO5A	myosin VA
11	72280001	72330000	3.22012	MPV17	MPV17
5	19320001	19370000	3.21939	POC1B	POC1 centriolar protein B
15	82420001	82470000	3.21866	LOC107133206	olfactory receptor 5AN1-like
15	82420001	82470000	3.21866	LOC519282	olfactory receptor-like
4	94280001	94330000	3.21859	MARK4	microtubule affinity regulating kinase 4
26	17480001	17530000	3.2185	BLNK	B cell linker
22	12440001	12490000	3.21658	CSRNP1	cysteine and serine rich nuclear protein 1
7	16980001	17030000	3.21653	KANK3	KN motif and ankyrin repeat domains 3
7	16980001	17030000	3.21653	ANGPTL4	angiopoietin like 4
7	16980001	17030000	3.21653	RAB11B	RAB11B
19	48740001	48790000	3.21591	SMURF2	SMAD specific E3 ubiquitin protein ligase 2
18	35340001	35390000	3.21555	NRN1L	neuritin 1 like
18	35340001	35390000	3.21555	EDC4	enhancer of mRNA decapping 4
18	35340001	35390000	3.21555	PSKH1	protein serine kinase H1
5	26000001	26050000	3.21472	HOXC10	homeobox C10
16	43240001	43290000	3.21451	KIF1B	kinesin family member 1B
12	72680001	72730000	3.21399	LOC100337390	multidrug resistance-associated protein 4-like
1	77520001	77570000	3.21312	TP63	tumor protein p63
23	26240001	26290000	3.21295	LOC101903211	uncharacterized LOC101903211
23	26240001	26290000	3.21295	LOC107131258	butyrophilin subfamily 1 member A1-like
16	12120001	12170000	3.21287	TROVE2	TROVE domain family member 2
7	19600001	19650000	3.21282	HDGFL2	HDGF like 2
7	19600001	19650000	3.21282	PLIN5	perilipin 5
7	19600001	19650000	3.21282	PLIN4	perilipin 4
4	43580001	43630000	3.21235	PTPN12	protein tyrosine phosphatase
8	26240001	26290000	3.2122	ADAMTSL1	ADAMTS like 1
5	73460001	73510000	3.21214	HMGXB4	HMG-box containing 4
12	70760001	70810000	3.21208	LOC523431	multidrug resistance-associated protein 4-like
7	51680001	51730000	3.21184	EIF4EBP3	eukaryotic translation initiation factor 4E binding protein 3
7	51680001	51730000	3.21184	SRA1	steroid receptor RNA activator 1
22	50880001	50930000	3.21143	QRICH1	glutamine rich 1
22	50880001	50930000	3.21143	QARS	glutaminyl-tRNA synthetase
4	94260001	94310000	3.21127	MEST	mesoderm specific transcript
4	94260001	94310000	3.21127	COPG2	coatomer protein complex subunit gamma 2
14	81800001	81850000	3.21107	MTBP	MDM2 binding protein
12	87120001	87170000	3.2107	LOC104970178	olfactory receptor 5M9-like
16	38960001	39010000	3.2102	PRRC2C	proline rich coiled-coil 2C
10	66500001	66550000	3.2102	BMP4	bone morphogenetic protein 4
9	29720001	29770000	3.21	GJA1	gap junction protein alpha 1
8	75920001	75970000	3.20989	CNTFR	ciliary neurotrophic factor receptor
2	88460001	88510000	3.20943	TYW5	tRNA-yW synthesizing protein 5
1	157960001	158010000	3.20933	GPX5	glutathione peroxidase 5
19	27080001	27130000	3.20913	CHRNB1	cholinergic receptor nicotinic beta 1 subunit
19	27080001	27130000	3.20913	FGF11	fibroblast growth factor 11
19	27080001	27130000	3.20913	TMEM102	transmembrane protein 102
2	32720001	32770000	3.20857	FIGN	fidgetin
8	94240001	94290000	3.20763	LOC789943	olfactory receptor 13C2
8	94240001	94290000	3.20763	LOC789812	olfactory receptor 13D1
8	74500001	74550000	3.2075	PTK2B	protein tyrosine kinase 2 beta
24	43260001	43310000	3.20735	LDLRAD4	low density lipoprotein receptor class A domain containing 4
3	34560001	34610000	3.20674	STXBP3	syntaxin binding protein 3
3	34560001	34610000	3.20674	AKNAD1	AKNA domain containing 1
16	60380001	60430000	3.20664	TOR3A	torsin family 3 member A
4	68860001	68910000	3.20629	HOXA5	homeobox A5
4	68860001	68910000	3.20629	HOXA3	homeobox A3
4	68860001	68910000	3.20629	HOXA6	homeobox A6
20	41200001	41250000	3.20624	ZFR	zinc finger RNA binding protein
21	6180001	6230000	3.20609	CERS3	ceramide synthase 3
5	30780001	30830000	3.20573	DDN	dendrin
12	11420001	11470000	3.20543	MTRF1	mitochondrial translation release factor 1
11	99300001	99350000	3.20523	KYAT1	kynurenine aminotransferase 1
6	2440001	2490000	3.20523	NPY1R	neuropeptide Y receptor Y1
11	99300001	99350000	3.20523	SPOUT1	SPOUT domain containing methyltransferase 1
5	69780001	69830000	3.20447	POLR3B	RNA polymerase III subunit B
10	36980001	37030000	3.20387	MGA	MGA
14	400001	450000	3.20341	PPP1R16A	protein phosphatase 1 regulatory subunit 16A
14	400001	450000	3.20341	LRRC14	leucine rich repeat containing 14
14	400001	450000	3.20341	ARHGAP39	Rho GTPase activating protein 39
14	400001	450000	3.20341	C14H8orf82	chromosome 14 C8orf82 homolog
14	400001	450000	3.20341	RECQL4	RecQ like helicase 4
14	400001	450000	3.20341	GPT	glutamic--pyruvic transaminase
14	400001	450000	3.20341	MFSD3	major facilitator superfamily domain containing 3
14	400001	450000	3.20341	LRRC24	leucine rich repeat containing 24
8	103940001	103990000	3.20336	TNFSF15	TNF superfamily member 15
5	57180001	57230000	3.20241	ERBB3	erb-b2 receptor tyrosine kinase 3
16	80980001	81030000	3.20186	LOC100297820	patched domain-containing protein 3-like
3	59720001	59770000	3.20186	SAMD13	sterile alpha motif domain containing 13
8	64100001	64150000	3.20146	TGFBR1	transforming growth factor beta receptor 1
13	23420001	23470000	3.20115	SPAG6	sperm associated antigen 6
13	23420001	23470000	3.20115	COMMD3	COMM domain containing 3
13	23420001	23470000	3.20115	BMI1	BMI1 proto-oncogene
8	103760001	103810000	3.20051	TMEM268	transmembrane protein 268
8	103760001	103810000	3.20051	ATP6V1G1	ATPase H+ transporting V1 subunit G1
1	2820001	2870000	3.20021	SYNJ1	synaptojanin 1
24	43060001	43110000	3.20016	PTPN2	protein tyrosine phosphatase
3	21420001	21470000	3.19996	LOC789231	gonadotropin-releasing hormone II receptor-like
3	21420001	21470000	3.19996	ITGA10	integrin subunit alpha 10
3	21420001	21470000	3.19996	PEX11B	peroxisomal biogenesis factor 11 beta
5	75840001	75890000	3.19981	MFNG	MFNG O-fucosylpeptide 3-beta-N-acetylglucosaminyltransferase
20	41320001	41370000	3.1995	MTMR12	myotubularin related protein 12
2	88420001	88470000	3.19801	FTCDNL1	formiminotransferase cyclodeaminase N-terminal like
9	74160001	74210000	3.19787	PDE7B	phosphodiesterase 7B
8	77940001	77990000	3.19747	NTRK2	neurotrophic receptor tyrosine kinase 2
7	52700001	52750000	3.19703	FCHSD1	FCH and double SH3 domains 1
7	52700001	52750000	3.19703	ARAP3	ArfGAP with RhoGAP domain
7	52700001	52750000	3.19703	RELL2	RELT like 2
7	51660001	51710000	3.19692	ANKHD1	ankyrin repeat and KH domain containing 1
26	14000001	14050000	3.19648	KIF11	kinesin family member 11
2	119380001	119430000	3.19633	PTMA	prothymosin alpha
8	22060001	22110000	3.19628	CDKN2A	cyclin-dependent kinase inhibitor 2A
16	56980001	57030000	3.19624	TNR	tenascin R
6	5740001	5790000	3.19618	PDE5A	phosphodiesterase 5A
3	59560001	59610000	3.19598	GNG5	G protein subunit gamma 5
3	59560001	59610000	3.19598	RPF1	ribosome production factor 1 homolog
11	97360001	97410000	3.1953	LMX1B	LIM homeobox transcription factor 1 beta
24	43180001	43230000	3.19529	CEP192	centrosomal protein 192
24	43180001	43230000	3.19529	SEH1L	SEH1 like nucleoporin
2	47420001	47470000	3.1949	EPC2	enhancer of polycomb homolog 2
2	121320001	121370000	3.19489	CCDC28B	coiled-coil domain containing 28B
3	22480001	22530000	3.1948	PRKAB2	protein kinase AMP-activated non-catalytic subunit beta 2
11	66840001	66890000	3.19476	APLF	aprataxin and PNKP like factor
11	66840001	66890000	3.19476	FBXO48	F-box protein 48
2	86500001	86550000	3.19456	PLCL1	phospholipase C like 1 (inactive)
22	17180001	17230000	3.19431	THUMPD3	THUMP domain containing 3
18	35580001	35630000	3.19396	PLA2G15	phospholipase A2 group XV
11	66640001	66690000	3.19347	PPP3R1	protein phosphatase 3 regulatory subunit B
10	23080001	23130000	3.1932	LOC100336282	uncharacterized LOC100336282
14	31400001	31450000	3.19308	ARFGEF1	ADP ribosylation factor guanine nucleotide exchange factor 1
26	37800001	37850000	3.19248	EMX2	empty spiracles homeobox 2
17	35280001	35330000	3.1922	KIAA1109	KIAA1109 ortholog
18	55080001	55130000	3.19195	KDELR1	KDEL endoplasmic reticulum protein retention receptor 1
18	55080001	55130000	3.19195	GRWD1	glutamate rich WD repeat containing 1
18	55080001	55130000	3.19195	GRIN2D	glutamate ionotropic receptor NMDA type subunit 2D
19	37880001	37930000	3.1918	HOXB5	homeobox B5
19	37880001	37930000	3.1918	HOXB3	homeobox B3
19	37880001	37930000	3.1918	HOXB8	homeobox B8
19	37880001	37930000	3.1918	HOXB4	homeobox B4
19	37880001	37930000	3.1918	HOXB6	homeobox B6
19	37880001	37930000	3.1918	HOXB7	homeobox B7
3	50140001	50190000	3.19176	CCDC18	coiled-coil domain containing 18
24	43040001	43090000	3.19132	PSMG2	proteasome assembly chaperone 2
3	54300001	54350000	3.19128	LOC112445995	guanylate-binding protein 7-like
22	12400001	12450000	3.19112	TTC21A	tetratricopeptide repeat domain 21A
2	58600001	58650000	3.19073	SPOPL	speckle type BTB/POZ protein like
15	55860001	55910000	3.19068	EMSY	EMSY
2	79700001	79750000	3.19049	STAT4	signal transducer and activator of transcription 4
4	114620001	114670000	3.19024	KMT2C	lysine methyltransferase 2C
3	12020001	12070000	3.19019	LOC782367	antigen-presenting glycoprotein CD1d
7	560001	610000	3.19005	CNOT6	CCR4-NOT transcription complex subunit 6
7	75080001	75130000	3.19	CCNG1	cyclin G1
8	75780001	75830000	3.18981	DNAI1	dynein axonemal intermediate chain 1
7	47540001	47590000	3.18917	SMAD5	SMAD family member 5
28	2400001	2450000	3.18841	PGBD5	piggyBac transposable element derived 5
3	10660001	10710000	3.18825	IFI16	interferon gamma inducible protein 16
19	18100001	18150000	3.18815	CRLF3	cytokine receptor like factor 3
8	22040001	22090000	3.18761	CDKN2B	cyclin dependent kinase inhibitor 2B
24	62280001	62330000	3.18737	LOC101906312	hepatitis A virus cellular receptor 2-like
2	88440001	88490000	3.18732	C2H2orf69	chromosome 2 C2orf69 homolog
8	111960001	112010000	3.18699	MYT1L	myelin transcription factor 1 like
21	24720001	24770000	3.18679	BNC1	basonuclin 1
14	60840001	60890000	3.18679	RIMS2	regulating synaptic membrane exocytosis 2
6	14820001	14870000	3.18669	LOC101906682	uncharacterized LOC101906682
6	14820001	14870000	3.18669	PITX2	paired like homeodomain 2
27	1080001	1130000	3.18659	DLGAP2	DLG associated protein 2
10	36960001	37010000	3.18646	TYRO3	TYRO3 protein tyrosine kinase
8	75580001	75630000	3.18636	UBAP1	ubiquitin associated protein 1
21	10540001	10590000	3.18635	NR2F2	nuclear receptor subfamily 2 group F member 2
7	65680001	65730000	3.18607	GALNT10	polypeptide N-acetylgalactosaminyltransferase 10
7	65680001	65730000	3.18607	SAP30L	SAP30 like
5	30660001	30710000	3.18554	TUBA1B	tubulin
10	37140001	37190000	3.18419	MAPKBP1	mitogen-activated protein kinase binding protein 1
4	47960001	48010000	3.18414	PIK3CG	phosphatidylinositol-4
1	45780001	45830000	3.184	SENP7	SUMO specific peptidase 7
3	43180001	43230000	3.18399	SASS6	SAS-6 centriolar assembly protein
3	43180001	43230000	3.18399	MFSD14A	major facilitator superfamily domain containing 14A
24	34580001	34630000	3.18385	SNRPD1	small nuclear ribonucleoprotein D1 polypeptide
24	34580001	34630000	3.18385	ABHD3	abhydrolase domain containing 3
9	38800001	38850000	3.18342	TRAF3IP2	TRAF3 interacting protein 2
19	27540001	27590000	3.18337	CHD3	chromodomain helicase DNA binding protein 3
19	27540001	27590000	3.18337	RNF227	ring finger protein 227
29	5480001	5530000	3.18289	LOC100337032	upstream-binding factor 1-like protein 1
13	40680001	40730000	3.18289	NKX2-4	NK2 homeobox 4
19	11060001	11110000	3.1826	MED13	mediator complex subunit 13
7	65920001	65970000	3.1826	LARP1	La ribonucleoprotein domain family member 1
19	36840001	36890000	3.18256	FAM117A	family with sequence similarity 117 member A
19	36840001	36890000	3.18256	KAT7	lysine acetyltransferase 7
13	69920001	69970000	3.18246	ZHX3	zinc fingers and homeoboxes 3
18	34820001	34870000	3.18194	TMEM208	transmembrane protein 208
18	34820001	34870000	3.18194	ELMO3	engulfment and cell motility 3
18	34820001	34870000	3.18194	FHOD1	formin homology 2 domain containing 1
18	34820001	34870000	3.18194	LOC525426	F-box/LRR-repeat protein 2
11	29140001	29190000	3.18155	SOCS5	suppressor of cytokine signaling 5
7	50880001	50930000	3.18089	CXXC5	CXXC finger protein 5
1	136880001	136930000	3.18088	UBA5	ubiquitin like modifier activating enzyme 5
1	136880001	136930000	3.18088	ACAD11	acyl-CoA dehydrogenase family member 11
15	66740001	66790000	3.18079	PRR5L	proline rich 5 like
15	66740001	66790000	3.18079	COMMD9	COMM domain containing 9
5	26020001	26070000	3.18054	HOXC11	homeobox C11
14	14960001	15010000	3.18046	NSMCE2	NSE2 (MMS21) homolog
17	35180001	35230000	3.18031	ADAD1	adenosine deaminase domain containing 1
17	35180001	35230000	3.18031	IL2	interleukin 2
16	43080001	43130000	3.18027	CORT	cortistatin
16	43080001	43130000	3.18027	DFFA	DNA fragmentation factor subunit alpha
26	17460001	17510000	3.18002	ZNF518A	zinc finger protein 518A
9	65620001	65670000	3.17988	LOC101907989	protein LEG1 homolog
14	420001	470000	3.17973	FOXH1	forkhead box H1
8	38500001	38550000	3.17955	IL33	interleukin 33
3	57700001	57750000	3.17888	ODF2L	outer dense fiber of sperm tails 2 like
25	1580001	1630000	3.1786	TSC2	TSC complex subunit 2
25	1580001	1630000	3.1786	SLC9A3R2	SLC9A3 regulator 2
25	1580001	1630000	3.1786	PKD1	polycystin 1
25	1580001	1630000	3.1786	NTHL1	nth like DNA glycosylase 1
20	71960001	72010000	3.1785	LOC524810	IgM
11	66780001	66830000	3.17827	PLEK	pleckstrin
8	38180001	38230000	3.1776	GLDC	glycine decarboxylase
11	48260001	48310000	3.17731	RNF103	ring finger protein 103
1	158040001	158090000	3.17708	LOC112448270	uncharacterized LOC112448270
1	158040001	158090000	3.17708	ZSCAN23	zinc finger and SCAN domain containing 23
1	158040001	158090000	3.17708	LOC527195	olfactory receptor 2B11
19	34260001	34310000	3.17689	SLC5A10	solute carrier family 5 member 10
19	34260001	34310000	3.17689	FAM83G	family with sequence similarity 83 member G
19	34260001	34310000	3.17689	PRPSAP2	phosphoribosyl pyrophosphate synthetase associated protein 2
4	68820001	68870000	3.17675	HOXA10	homeobox A10
4	68820001	68870000	3.17675	HOXA11	homeobox A11
16	61420001	61470000	3.17633	LHX4	LIM homeobox 4
27	6920001	6970000	3.17607	DEFB	defensin
8	44280001	44330000	3.17585	CBWD2	COBW domain containing 5
12	72480001	72530000	3.17577	LOC104970698	multidrug resistance-associated protein 4-like
1	69980001	70030000	3.17576	OSBPL11	oxysterol binding protein like 11
6	79180001	79230000	3.1751	LOC112447087	bisphosphoglycerate mutase
26	260001	310000	3.17505	LOC112444476	olfactory receptor 5AL1-like
19	27020001	27070000	3.17472	KCTD11	potassium channel tetramerization domain containing 11
19	27020001	27070000	3.17472	TMEM95	transmembrane protein 95
19	27020001	27070000	3.17472	TNK1	tyrosine kinase non receptor 1
14	67660001	67710000	3.17463	SDC2	syndecan 2
8	78980001	79030000	3.17444	AGTPBP1	ATP/GTP binding protein 1
8	280001	330000	3.17444	MFSD14B	major facilitator superfamily domain containing 14B
3	54560001	54610000	3.17425	GBP6	guanylate binding protein family
5	57120001	57170000	3.17411	SMARCC2	SWI/SNF related
5	57120001	57170000	3.17411	MYL6	myosin light chain 6
5	57120001	57170000	3.17411	MYL6B	myosin light chain 6B
5	57120001	57170000	3.17411	RNF41	ring finger protein 41
11	74960001	75010000	3.17402	WDCP	WD repeat and coiled coil containing
11	74960001	75010000	3.17402	FKBP1B	FK506 binding protein 1B
11	74960001	75010000	3.17402	SF3B6	splicing factor 3b subunit 6
17	62220001	62270000	3.17397	LOC112442049	disintegrin and metalloproteinase domain-containing protein 1a-like
17	62220001	62270000	3.17397	MAPKAPK5	mitogen-activated protein kinase-activated protein kinase 5
2	36620001	36670000	3.17392	2021-03-07	membrane associated ring-CH-type finger 7
9	42560001	42610000	3.17383	PDSS2	decaprenyl diphosphate synthase subunit 2
2	86040001	86090000	3.17369	HSPD1	heat shock protein family D (Hsp60) member 1
2	86040001	86090000	3.17369	MOB4	MOB family member 4
2	86040001	86090000	3.17369	HSPE1	heat shock protein family E (Hsp10) member 1
8	75740001	75790000	3.17364	FAM219A	family with sequence similarity 219 member A
8	75740001	75790000	3.17364	MYORG	myogenesis regulating glycosidase (putative)
5	55980001	56030000	3.1734	INHBC	inhibin subunit beta C
8	81180001	81230000	3.17336	C8H9orf3	chromosome 8 C9orf3 homolog
3	59700001	59750000	3.17317	DNASE2B	deoxyribonuclease 2 beta
3	59700001	59750000	3.17317	UOX	urate oxidase
11	95400001	95450000	3.17308	NEK6	NIMA related kinase 6
11	95400001	95450000	3.17308	PSMB7	proteasome subunit beta 7
3	59880001	59930000	3.17284	PRKACB	protein kinase cAMP-activated catalytic subunit beta
9	104100001	104150000	3.17275	PDCD2	programmed cell death 2
6	43360001	43410000	3.17275	PPARGC1A	PPARG coactivator 1 alpha
9	104100001	104150000	3.17275	TBP	TATA-box binding protein
14	81840001	81890000	3.17274	SNTB1	syntrophin beta 1
29	8500001	8550000	3.17223	TMEM135	transmembrane protein 135
20	32580001	32630000	3.172	C20H5orf51	chromosome 20 C5orf51 homolog
4	109180001	109230000	3.172	LOC112446342	uncharacterized LOC112446342
20	32580001	32630000	3.172	FBXO4	F-box protein 4
6	3420001	3470000	3.17144	EXOSC9	exosome component 9
6	3420001	3470000	3.17144	BBS7	Bardet-Biedl syndrome 7
6	3420001	3470000	3.17144	CCNA2	cyclin A2
5	7560001	7610000	3.17135	NAV3	neuron navigator 3
3	12100001	12150000	3.17114	LOC788175	antigen-presenting glycoprotein CD1d-like
3	12100001	12150000	3.17114	LOC512286	antigen-presenting glycoprotein CD1d-like
5	31020001	31070000	3.17107	CCNT1	cyclin T1
12	69800001	69850000	3.17105	LOC104973089	multidrug resistance-associated protein 4-like
7	44440001	44490000	3.17102	GDF9	growth differentiation factor 9
7	44440001	44490000	3.17102	LEAP2	liver enriched antimicrobial peptide 2
7	44440001	44490000	3.17102	AFF4	AF4/FMR2 family member 4
7	44440001	44490000	3.17102	UQCRQ	ubiquinol-cytochrome c reductase complex III subunit VII
8	23780001	23830000	3.17042	MLLT3	MLLT3
19	39300001	39350000	3.17041	MLLT6	MLLT6
19	39300001	39350000	3.17041	PCGF2	polycomb group ring finger 2
19	39300001	39350000	3.17041	CISD3	CDGSH iron sulfur domain 3
19	39300001	39350000	3.17041	PSMB3	proteasome subunit beta 3
21	36840001	36890000	3.17027	NOVA1	NOVA alternative splicing regulator 1
12	31820001	31870000	3.16995	FLT1	fms related tyrosine kinase 1
12	11440001	11490000	3.16995	NAA16	N(alpha)-acetyltransferase 16
12	31820001	31870000	3.16995	PAN3	poly(A) specific ribonuclease subunit PAN3
10	57780001	57830000	3.16976	ARPP19	cAMP regulated phosphoprotein 19
12	21460001	21510000	3.16943	NEK5	NIMA related kinase 5
2	94600001	94650000	3.1693	ZDBF2	zinc finger DBF-type containing 2
21	6020001	6070000	3.16925	LINS1	lines homolog 1
21	6020001	6070000	3.16925	ASB7	ankyrin repeat and SOCS box containing 7
25	1	50000	3.16924	LOC789192	cyclin-G1
3	34580001	34630000	3.16906	FNDC7	fibronectin type III domain containing 7
8	77060001	77110000	3.16892	KIF27	kinesin family member 27
23	7580001	7630000	3.16872	ZBTB9	zinc finger and BTB domain containing 9
23	7580001	7630000	3.16872	CUTA	cutA divalent cation tolerance homolog
23	7580001	7630000	3.16872	PHF1	PHD finger protein 1
23	7580001	7630000	3.16872	SYNGAP1	synaptic Ras GTPase activating protein 1
23	7580001	7630000	3.16872	KIFC1	kinesin family member C1
8	22160001	22210000	3.16841	MTAP	methylthioadenosine phosphorylase
2	28980001	29030000	3.16832	XIRP2	xin actin binding repeat containing 2
16	12100001	12150000	3.16823	GLRX2	glutaredoxin 2
24	43020001	43070000	3.16823	CEP76	centrosomal protein 76
4	5840001	5890000	3.16791	ZPBP	zona pellucida binding protein
22	11700001	11750000	3.16786	SLC22A14	solute carrier family 22 member 14
9	28720001	28770000	3.16754	SERINC1	serine incorporator 1
9	28720001	28770000	3.16754	HSF2	heat shock transcription factor 2
4	68900001	68950000	3.16735	HOXA2	homeobox A2
4	68900001	68950000	3.16735	HOXA1	homeobox A1
2	53140001	53190000	3.1673	ARHGAP15	Rho GTPase activating protein 15
6	12220001	12270000	3.16717	ANK2	ankyrin 2
18	35560001	35610000	3.16703	ESRP2	epithelial splicing regulatory protein 2
12	2560001	2610000	3.16702	DIAPH3	diaphanous related formin 3
6	66120001	66170000	3.16629	ATP10D	ATPase phospholipid transporting 10D (putative)
19	27300001	27350000	3.16601	MPDU1	mannose-P-dolichol utilization defect 1
19	27300001	27350000	3.16601	EIF4A1	eukaryotic translation initiation factor 4A1
19	27300001	27350000	3.16601	SENP3	SUMO specific peptidase 3
19	27300001	27350000	3.16601	SHBG	sex hormone binding globulin
19	27300001	27350000	3.16601	SOX15	SRY-box 15
19	27300001	27350000	3.16601	SAT2	spermidine/spermine N1-acetyltransferase family member 2
19	27300001	27350000	3.16601	CD68	CD68 molecule
19	27300001	27350000	3.16601	FXR2	FMR1 autosomal homolog 2
8	75200001	75250000	3.16578	NOL6	nucleolar protein 6
8	75200001	75250000	3.16578	UBE2R2	ubiquitin conjugating enzyme E2 R2
8	75200001	75250000	3.16578	AQP3	aquaporin 3 (Gill blood group)
15	51440001	51490000	3.16549	LOC618664	ecto-ADP-ribosyltransferase 5-like
15	51440001	51490000	3.16549	LOC407148	ADP-ribosyltransferase 5-like
3	21560001	21610000	3.16509	CD160	CD160 molecule
8	61260001	61310000	3.16472	ZCCHC7	zinc finger CCHC-type containing 7
1	110880001	110930000	3.16412	TIPARP	TCDD inducible poly(ADP-ribose) polymerase
14	41780001	41830000	3.16408	PKIA	cAMP-dependent protein kinase inhibitor alpha
18	34960001	35010000	3.1639	TPPP3	tubulin polymerization promoting protein family member 3
5	55960001	56010000	3.16348	GLI1	GLI family zinc finger 1
5	55960001	56010000	3.16348	MARS	methionyl-tRNA synthetase
5	55960001	56010000	3.16348	INHBE	inhibin subunit beta E
5	55960001	56010000	3.16348	ARHGAP9	Rho GTPase activating protein 9
5	55960001	56010000	3.16348	DDIT3	DNA damage inducible transcript 3
26	15200001	15250000	3.16339	LGI1	leucine rich glioma inactivated 1
18	34900001	34950000	3.16307	LRRC36	leucine rich repeat containing 36
3	34060001	34110000	3.16298	MYBPHL	myosin binding protein H like
4	114200001	114250000	3.16291	PRKAG2	protein kinase AMP-activated non-catalytic subunit gamma 2
21	56460001	56510000	3.16288	TC2N	tandem C2 domains
3	95320001	95370000	3.16256	CDKN2C	cyclin dependent kinase inhibitor 2C
3	95320001	95370000	3.16256	FAF1	Fas associated factor 1
1	82860001	82910000	3.16193	ECE2	endothelin converting enzyme 2
21	2320001	2370000	3.16188	UBE3A	ubiquitin protein ligase E3A
19	27040001	27090000	3.16183	TMEM256	transmembrane protein 256
19	27040001	27090000	3.16183	NLGN2	neuroligin 2
19	27040001	27090000	3.16183	PLSCR3	phospholipid scramblase 3
2	106600001	106650000	3.1616	STK36	serine/threonine kinase 36
2	106600001	106650000	3.1616	ZNF142	zinc finger protein 142
2	106600001	106650000	3.1616	BCS1L	BCS1 homolog
2	106600001	106650000	3.1616	RNF25	ring finger protein 25
10	43820001	43870000	3.16151	TRIM9	tripartite motif containing 9
10	43820001	43870000	3.16151	LOC107132849	protein SPT2 homolog
21	33420001	33470000	3.16133	NEIL1	nei like DNA glycosylase 1
21	33420001	33470000	3.16133	MAN2C1	mannosidase alpha class 2C member 1
18	35600001	35650000	3.16124	SLC7A6	solute carrier family 7 member 6
6	61300001	61350000	3.16115	ATP8A1	ATPase phospholipid transporting 8A1
5	75800001	75850000	3.16046	ELFN2	extracellular leucine rich repeat and fibronectin type III domain containing 2
5	30640001	30690000	3.16042	TUBA1A	tubulin
3	20740001	20790000	3.16041	LOC516742	uncharacterized LOC516742
3	20740001	20790000	3.16041	HIST2H2BF	histone cluster 2
3	20740001	20790000	3.16041	HIST1H2BL	histone cluster 1
3	20740001	20790000	3.16041	H2B	histone H2B
3	20740001	20790000	3.16041	LOC788077	histone H3
3	20740001	20790000	3.16041	LOC504599	histone H3.2
3	20740001	20790000	3.16041	HIST1H2AK	histone cluster 1
3	20740001	20790000	3.16041	HIST2H2AA4	histone cluster 2
2	43420001	43470000	3.16037	ARL6IP6	ADP ribosylation factor like GTPase 6 interacting protein 6
2	43420001	43470000	3.16037	PRPF40A	pre-mRNA processing factor 40 homolog A
25	26840001	26890000	3.16015	RNF40	ring finger protein 40
25	26840001	26890000	3.16015	CCDC189	coiled-coil domain containing 189
24	46560001	46610000	3.15987	PIAS2	protein inhibitor of activated STAT 2
19	26980001	27030000	3.15951	EIF5A	eukaryotic translation initiation factor 5A
19	26980001	27030000	3.15951	YBX2	Y-box binding protein 2
19	26980001	27030000	3.15951	NEURL4	neuralized E3 ubiquitin protein ligase 4
19	26980001	27030000	3.15951	SLC2A4	solute carrier family 2 member 4
19	26980001	27030000	3.15951	GPS2	G protein pathway suppressor 2
13	22700001	22750000	3.15942	SKIDA1	SKI/DACH domain containing 1
13	22700001	22750000	3.15942	MLLT10	MLLT10
13	22700001	22750000	3.15942	CASC10	cancer susceptibility 10
19	56620001	56670000	3.15932	TMEM104	transmembrane protein 104
19	56620001	56670000	3.15932	SLC9A3R1	SLC9A3 regulator 1
19	56620001	56670000	3.15932	NAT9	N-acetyltransferase 9 (putative)
8	95480001	95530000	3.15927	TMEM38B	transmembrane protein 38B
19	31260001	31310000	3.15919	ARHGAP44	Rho GTPase activating protein 44
29	46220001	46270000	3.15878	CPT1A	carnitine palmitoyltransferase 1A
29	46220001	46270000	3.15878	MRPL21	mitochondrial ribosomal protein L21
29	46220001	46270000	3.15878	IGHMBP2	immunoglobulin mu binding protein 2
14	3140001	3190000	3.15874	CHRAC1	chromatin accessibility complex 1
16	38240001	38290000	3.15837	PRRX1	paired related homeobox 1
5	81280001	81330000	3.15819	CCDC91	coiled-coil domain containing 91
16	50980001	51030000	3.15802	MMP23	matrix metallopeptidase 23
16	50980001	51030000	3.15802	SLC35E2	solute carrier family 35
16	50980001	51030000	3.15802	MIB2	mindbomb E3 ubiquitin protein ligase 2
16	50980001	51030000	3.15802	CDK11B	cyclin dependent kinase 11B
2	124700001	124750000	3.15792	YTHDF2	YTH N6-methyladenosine RNA binding protein 2
13	24300001	24350000	3.15774	LOC107131382	uncharacterized protein C10orf67
5	57140001	57190000	3.15765	ESYT1	extended synaptotagmin 1
3	43200001	43250000	3.15742	SLC35A3	solute carrier family 35 member A3
3	21440001	21490000	3.15729	ANKRD35	ankyrin repeat domain 35
28	12360001	12410000	3.15706	CHRM3	cholinergic receptor muscarinic 3
13	69760001	69810000	3.15661	PLCG1	phospholipase C gamma 1
1	157760001	157810000	3.15622	LOC538060	aldo-keto reductase family 1
19	27060001	27110000	3.15615	LOC112442746	uncharacterized protein SPEM3
19	27060001	27110000	3.15615	SPEM2	SPEM family member 2
19	27060001	27110000	3.15615	SPEM1	spermatid maturation 1
24	45920001	45970000	3.15598	C24H18orf25	chromosome 24 C18orf25 homolog
14	39820001	39870000	3.15597	LOC104974057	serine/arginine repetitive matrix protein 1-like
14	39820001	39870000	3.15597	ZFHX4	zinc finger homeobox 4
14	460001	510000	3.15575	TONSL	tonsoku like
14	460001	510000	3.15575	VPS28	VPS28
2	22760001	22810000	3.15553	SP3	Sp3 transcription factor
23	28640001	28690000	3.15444	JSP.1	MHC Class I JSP.1
5	76260001	76310000	3.15436	SYT10	synaptotagmin 10
7	102040001	102090000	3.15382	PAM	peptidylglycine alpha-amidating monooxygenase
24	42840001	42890000	3.15346	SPIRE1	spire type actin nucleation factor 1
1	97660001	97710000	3.15302	LOC112447731	uncharacterized LOC112447731
7	43400001	43450000	3.15292	R3HDM4	R3H domain containing 4
5	56300001	56350000	3.15284	LRP1	LDL receptor related protein 1
5	56300001	56350000	3.15284	NAB2	NGFI-A binding protein 2
5	56300001	56350000	3.15284	STAT6	signal transducer and activator of transcription 6
7	16640001	16690000	3.15266	TGFBR3L	transforming growth factor beta receptor 3 like
7	16640001	16690000	3.15266	TIMM44	translocase of inner mitochondrial membrane 44
7	16640001	16690000	3.15266	CTXN1	cortexin 1
7	16640001	16690000	3.15266	SNAPC2	small nuclear RNA activating complex polypeptide 2
20	23700001	23750000	3.15261	MTREX	Mtr4 exosome RNA helicase
20	23700001	23750000	3.15261	PLPP1	phospholipid phosphatase 1
1	67020001	67070000	3.15239	HSPBAP1	HSPB1 associated protein 1
1	67020001	67070000	3.15239	PARP14	poly(ADP-ribose) polymerase family member 14
21	47000001	47050000	3.15234	SLC25A21	solute carrier family 25 member 21
11	24940001	24990000	3.15221	MTA3	metastasis associated 1 family member 3
18	26300001	26350000	3.15207	SETD6	SET domain containing 6
18	26300001	26350000	3.15207	CNOT1	CCR4-NOT transcription complex subunit 1
3	70660001	70710000	3.15199	LRRIQ3	leucine rich repeats and IQ motif containing 3
21	680001	730000	3.1515	LOC112443209	uncharacterized LOC112443209
21	680001	730000	3.1515	LOC112443207	uncharacterized LOC112443207
4	109200001	109250000	3.15149	LOC112446343	uncharacterized LOC112446343
22	50860001	50910000	3.15114	USP19	ubiquitin specific peptidase 19
22	50860001	50910000	3.15114	CCDC71	coiled-coil domain containing 71
22	50860001	50910000	3.15114	KLHDC8B	kelch domain containing 8B
22	50860001	50910000	3.15114	LAMB2	laminin
22	50860001	50910000	3.15114	LOC530599	laminin subunit beta-2
22	50860001	50910000	3.15114	LOC107131695	laminin subunit beta-2-like
11	30620001	30670000	3.151	FOXN2	forkhead box N2
10	10320001	10370000	3.15096	JMY	junction mediating and regulatory protein
26	22740001	22790000	3.15074	LDB1	LIM domain binding 1
26	22740001	22790000	3.15074	HPS6	HPS6
26	22740001	22790000	3.15074	ARMH3	armadillo-like helical domain containing 3
2	36740001	36790000	3.15061	BAZ2B	bromodomain adjacent to zinc finger domain 2B
7	75160001	75210000	3.15051	HMMR	hyaluronan mediated motility receptor
7	75160001	75210000	3.15051	MAT2B	methionine adenosyltransferase 2B
21	69800001	69850000	3.15038	LOC112443194	uncharacterized LOC112443194
10	58700001	58750000	3.15012	DMXL2	Dmx like 2
15	1720001	1770000	3.14994	MSANTD4	Myb/SANT-like DNA-binding domain containing 4 with coiled-coils
9	560001	610000	3.1498	PHF3	PHD finger protein 3
2	18260001	18310000	3.14976	TTN	titin
2	131620001	131670000	3.14972	EIF4G3	eukaryotic translation initiation factor 4 gamma 3
10	102280001	102330000	3.14967	TTC7B	tetratricopeptide repeat domain 7B
8	94300001	94350000	3.14958	LOC513099	olfactory receptor 13C2
4	68880001	68930000	3.149	HOXA4	homeobox A4
3	16260001	16310000	3.14896	C3H1orf43	chromosome 3 C1orf43 homolog
3	16260001	16310000	3.14896	C3H1orf189	chromosome 3 C1orf189 homolog
23	47480001	47530000	3.14847	BMP6	bone morphogenetic protein 6
23	47480001	47530000	3.14847	TXNDC5	thioredoxin domain containing 5
18	39200001	39250000	3.14825	ZNF821	zinc finger protein 821
18	39200001	39250000	3.14825	IST1	IST1
18	39200001	39250000	3.14825	ATXN1L	ataxin 1 like
7	17020001	17070000	3.1482	HNRNPM	heterogeneous nuclear ribonucleoprotein M
10	71580001	71630000	3.14816	DAAM1	dishevelled associated activator of morphogenesis 1
16	39380001	39430000	3.1479	DNM3	dynamin 3
7	52680001	52730000	3.1479	HDAC3	histone deacetylase 3
7	52680001	52730000	3.1479	DIAPH1	diaphanous related formin 1
10	57700001	57750000	3.14785	FAM214A	family with sequence similarity 214 member A
15	49100001	49150000	3.1477	LOC784435	olfactory receptor 52D1
16	51040001	51090000	3.14767	SSU72	SSU72 homolog
16	51040001	51090000	3.14767	TMEM240	transmembrane protein 240
16	51040001	51090000	3.14767	ATAD3A	ATPase family
18	21600001	21650000	3.1475	CHD9	chromodomain helicase DNA binding protein 9
7	43880001	43930000	3.14745	ADAMTSL5	ADAMTS like 5
19	34960001	35010000	3.14727	MPRIP	myosin phosphatase Rho interacting protein
16	51180001	51230000	3.14715	ACAP3	ArfGAP with coiled-coil
16	51180001	51230000	3.14715	SCNN1D	sodium channel epithelial 1 delta subunit
16	51180001	51230000	3.14715	DVL1	dishevelled segment polarity protein 1
16	51180001	51230000	3.14715	INTS11	integrator complex subunit 11
7	95200001	95250000	3.14715	ELL2	elongation factor for RNA polymerase II 2
16	51180001	51230000	3.14715	CPTP	ceramide-1-phosphate transfer protein
16	51180001	51230000	3.14715	TAS1R3	taste 1 receptor member 3
16	51180001	51230000	3.14715	PUSL1	pseudouridylate synthase-like 1
7	44520001	44570000	3.1471	ZCCHC10	zinc finger CCHC-type containing 10
3	59480001	59530000	3.1471	CTBS	chitobiase
11	72360001	72410000	3.1471	DNAJC5G	DnaJ heat shock protein family (Hsp40) member C5 gamma
11	72360001	72410000	3.1471	SLC30A3	solute carrier family 30 member 3
3	59480001	59530000	3.1471	SPATA1	spermatogenesis associated 1
11	72360001	72410000	3.1471	CAD	carbamoyl-phosphate synthetase 2
18	35320001	35370000	3.14688	THAP11	THAP domain containing 11
18	35320001	35370000	3.14688	RANBP10	RAN binding protein 10
18	35320001	35370000	3.14688	TSNAXIP1	translin associated factor X interacting protein 1
18	35320001	35370000	3.14688	NUTF2	nuclear transport factor 2
18	35320001	35370000	3.14688	CENPT	centromere protein T
9	60340001	60390000	3.14662	BACH2	BTB domain and CNC homolog 2
9	60340001	60390000	3.14662	GJA10	gap junction protein alpha 10
9	60340001	60390000	3.14662	CASP8AP2	caspase 8 associated protein 2
17	43900001	43950000	3.14644	ZNF605	zinc finger protein 605
3	10700001	10750000	3.14631	AIM2	absent in melanoma 2
4	105640001	105690000	3.14627	LOC783945	T cell receptor beta variable 5-5
5	30960001	31010000	3.14622	CACNB3	calcium voltage-gated channel auxiliary subunit beta 3
5	30960001	31010000	3.14622	TEX49	testis expressed 49
21	6900001	6950000	3.14622	MEF2A	myocyte enhancer factor 2A
5	30960001	31010000	3.14622	ADCY6	adenylate cyclase 6
22	10340001	10390000	3.14622	LRRFIP2	LRR binding FLII interacting protein 2
11	86580001	86630000	3.14605	PQLC3	PQ loop repeat containing 3
14	440001	490000	3.146	CYHR1	cysteine and histidine rich 1
14	440001	490000	3.146	KIFC2	kinesin family member C2
8	74820001	74870000	3.14595	B4GALT1	beta-1
8	74820001	74870000	3.14595	SMU1	SMU1
7	43380001	43430000	3.14591	CFD	complement factor D
7	43380001	43430000	3.14591	MED16	mediator complex subunit 16
7	43380001	43430000	3.14591	ELANE	elastase
4	68800001	68850000	3.14582	EVX1	even-skipped homeobox 1
4	68800001	68850000	3.14582	HOXA13	homeobox A13
4	68800001	68850000	3.14582	LOC112446393	uncharacterized LOC112446393
6	37360001	37410000	3.14574	LCORL	ligand dependent nuclear receptor corepressor like
6	37360001	37410000	3.14574	NCAPG	non-SMC condensin I complex subunit G
5	112520001	112570000	3.14573	PHF5A	PHD finger protein 5A
5	112520001	112570000	3.14573	ACO2	aconitase 2
5	112520001	112570000	3.14573	TEF	TEF
5	112520001	112570000	3.14573	TOB2	transducer of ERBB2
1	132620001	132670000	3.14547	STAG1	stromal antigen 1
9	50200001	50250000	3.14534	CCNC	cyclin C
5	70060001	70110000	3.14494	RIC8B	RIC8 guanine nucleotide exchange factor B
19	40120001	40170000	3.1449	IKZF3	IKAROS family zinc finger 3
26	22340001	22390000	3.14485	FBXW4	F-box and WD repeat domain containing 4
26	22340001	22390000	3.14485	DPCD	deleted in primary ciliary dyskinesia homolog (mouse)
2	107080001	107130000	3.14468	RETREG2	reticulophagy regulator family member 2
2	107080001	107130000	3.14468	SLC23A3	solute carrier family 23 member 3
2	107080001	107130000	3.14468	CNPPD1	cyclin Pas1/PHO80 domain containing 1
5	58620001	58670000	3.14464	LOC788114	olfactory receptor 6C3
25	18520001	18570000	3.14428	ERI2	ERI1 exoribonuclease family member 2
25	18520001	18570000	3.14428	ACSM3	acyl-CoA synthetase medium chain family member 3
25	18520001	18570000	3.14428	REXO5	RNA exonuclease 5
7	82260001	82310000	3.14416	ATP6AP1L	ATPase H+ transporting accessory protein 1 like
1	132260001	132310000	3.14402	SLC35G2	solute carrier family 35 member G2
20	38560001	38610000	3.14354	SPEF2	sperm flagellar 2
6	116800001	116850000	3.1435	TACC3	transforming acidic coiled-coil containing protein 3
6	116800001	116850000	3.1435	SLBP	stem-loop binding protein
6	116800001	116850000	3.1435	LOC112447024	translation initiation factor IF-2-like
6	116800001	116850000	3.1435	TMEM129	transmembrane protein 129
10	80160001	80210000	3.14345	RAD51B	RAD51 paralog B
16	50700001	50750000	3.14328	GABRD	gamma-aminobutyric acid type A receptor delta subunit
16	50700001	50750000	3.14328	CFAP74	cilia and flagella associated protein 74
5	30720001	30770000	3.14293	RHEBL1	RHEB like 1
5	30720001	30770000	3.14293	KMT2D	lysine methyltransferase 2D
8	80100001	80150000	3.14284	GAS1	growth arrest specific 1
7	102140001	102190000	3.14271	PPIP5K2	diphosphoinositol pentakisphosphate kinase 2
7	102140001	102190000	3.14271	GIN1	gypsy retrotransposon integrase 1
2	106640001	106690000	3.14253	TTLL4	tubulin tyrosine ligase like 4
1	86120001	86170000	3.1424	FXR1	FMR1 autosomal homolog 1
19	27320001	27370000	3.14227	ATP1B2	ATPase Na+/K+ transporting subunit beta 2
1	95460001	95510000	3.14209	FNDC3B	fibronectin type III domain containing 3B
19	39800001	39850000	3.14205	FBXL20	F-box and leucine rich repeat protein 20
19	39800001	39850000	3.14205	MED1	mediator complex subunit 1
7	64820001	64870000	3.14196	GRIA1	glutamate ionotropic receptor AMPA type subunit 1
5	30680001	30730000	3.14188	LMBR1L	limb development membrane protein 1 like
5	30680001	30730000	3.14188	DHH	desert hedgehog
12	25940001	25990000	3.1417	MAB21L1	mab-21 like 1
12	25940001	25990000	3.1417	NBEA	neurobeachin
7	18740001	18790000	3.14156	LOC112447361	uncharacterized LOC112447361
11	86460001	86510000	3.14148	ROCK2	Rho associated coiled-coil containing protein kinase 2
18	50020001	50070000	3.14144	MIA	melanoma inhibitory activity
18	50020001	50070000	3.14144	LOC615697	cytochrome P450 2F3
18	50020001	50070000	3.14144	C18H19orf54	chromosome 18 C19orf54 homolog
18	50020001	50070000	3.14144	SNRPA	small nuclear ribonucleoprotein polypeptide A
18	50020001	50070000	3.14144	EGLN2	egl-9 family hypoxia inducible factor 2
18	50020001	50070000	3.14144	RAB4B	RAB4B
11	66460001	66510000	3.14131	C1D	C1D nuclear receptor corepressor
19	27000001	27050000	3.14122	ACAP1	ArfGAP with coiled-coil
2	126400001	126450000	3.14105	PIGV	phosphatidylinositol glycan anchor biosynthesis class V
2	126400001	126450000	3.14105	ARID1A	AT-rich interaction domain 1A
16	5780001	5830000	3.14087	LOC112441814	complement factor H-like
16	5780001	5830000	3.14087	LOC514121	complement factor H-like
28	6720001	6770000	3.14083	SLC35F3	solute carrier family 35 member F3
19	11320001	11370000	3.14062	BRIP1	BRCA1 interacting protein C-terminal helicase 1
28	13800001	13850000	3.14043	HNRNPF	heterogeneous nuclear ribonucleoprotein F
28	13800001	13850000	3.14043	FXYD4	FXYD domain containing ion transport regulator 4
5	112280001	112330000	3.1404	EP300	E1A binding protein p300
3	34360001	34410000	3.14036	CLCC1	chloride channel CLIC like 1
17	13220001	13270000	3.14027	ANAPC10	anaphase promoting complex subunit 10
18	34780001	34830000	3.13975	FBXL8	F-box and leucine rich repeat protein 8
18	34780001	34830000	3.13975	KIAA0895L	KIAA0895 like
18	34780001	34830000	3.13975	NOL3	nucleolar protein 3
18	34780001	34830000	3.13975	HSF4	heat shock transcription factor 4
18	34780001	34830000	3.13975	TRADD	TNFRSF1A associated via death domain
18	34780001	34830000	3.13975	EXOC3L1	exocyst complex component 3 like 1
18	34780001	34830000	3.13975	B3GNT9	UDP-GlcNAc:betaGal beta-1
18	34780001	34830000	3.13975	C18H16orf70	chromosome 18 C16orf70 homolog
5	30820001	30870000	3.13975	ARF3	ADP ribosylation factor 3
8	91500001	91550000	3.13975	GRIN3A	glutamate ionotropic receptor NMDA type subunit 3A
18	34780001	34830000	3.13975	E2F4	E2F transcription factor 4
8	17100001	17150000	3.1397	TEK	TEK receptor tyrosine kinase
5	69840001	69890000	3.1397	RFX4	regulatory factor X4
3	21520001	21570000	3.13957	POLR3C	RNA polymerase III subunit C
3	21520001	21570000	3.13957	RNF115	ring finger protein 115
5	31060001	31110000	3.13901	KANSL2	KAT8 regulatory NSL complex subunit 2
23	31240001	31290000	3.139	POM121L2	POM121 transmembrane nucleoporin like 2
26	18220001	18270000	3.13897	LCOR	ligand dependent nuclear receptor corepressor
16	12000001	12050000	3.13896	CDC73	cell division cycle 73
5	1220001	1270000	3.13884	ZFC3H1	zinc finger C3H1-type containing
6	41380001	41430000	3.13875	KCNIP4	potassium voltage-gated channel interacting protein 4
21	45120001	45170000	3.1387	BAZ1A	bromodomain adjacent to zinc finger domain 1A
18	35400001	35450000	3.13862	PSMB10	proteasome subunit beta 10
18	35400001	35450000	3.13862	SLC12A4	solute carrier family 12 member 4
18	35400001	35450000	3.13862	LCAT	lecithin-cholesterol acyltransferase
1	45700001	45750000	3.13857	IMPG2	interphotoreceptor matrix proteoglycan 2
9	60360001	60410000	3.13836	MDN1	midasin AAA ATPase 1
3	16220001	16270000	3.13832	HAX1	HCLS1 associated protein X-1
3	16220001	16270000	3.13832	AQP10	aquaporin 10
3	16220001	16270000	3.13832	UBAP2L	ubiquitin associated protein 2 like
3	16220001	16270000	3.13832	ATP8B2	ATPase phospholipid transporting 8B2
8	38680001	38730000	3.13831	RANBP6	RAN binding protein 6
8	38680001	38730000	3.13831	KIAA2026	KIAA2026 ortholog
13	47320001	47370000	3.13822	SLC23A2	solute carrier family 23 member 2
16	51000001	51050000	3.13814	FNDC10	fibronectin type III domain containing 10
1	26200001	26250000	3.1381	ROBO1	roundabout guidance receptor 1
8	29820001	29870000	3.13801	NFIB	nuclear factor I B
8	29820001	29870000	3.13801	LOC101903205	alpha-2-macroglobulin receptor-associated protein-like
10	92460001	92510000	3.13797	GTF2A1	general transcription factor IIA subunit 1
10	60800001	60850000	3.13788	FGF7	fibroblast growth factor 7
10	60800001	60850000	3.13788	FAM227B	family with sequence similarity 227 member B
22	17100001	17150000	3.13754	SETD5	SET domain containing 5
22	17100001	17150000	3.13754	LHFPL4	LHFPL tetraspan subfamily member 4
9	91380001	91430000	3.13745	SCAF8	SR-related CTD associated factor 8
9	38160001	38210000	3.13728	LAMA4	laminin subunit alpha 4
22	16740001	16790000	3.13723	EMC3	ER membrane protein complex subunit 3
8	4460001	4510000	3.13718	GALNTL6	polypeptide N-acetylgalactosaminyltransferase like 6
16	60600001	60650000	3.13715	SOAT1	sterol O-acyltransferase 1
7	110300001	110350000	3.13702	CAMK4	calcium/calmodulin dependent protein kinase IV
8	27220001	27270000	3.13689	CNTLN	centlein
13	56620001	56670000	3.13676	SYCP2	synaptonemal complex protein 2
2	90540001	90590000	3.13676	FZD7	frizzled class receptor 7
16	36720001	36770000	3.13676	ATP1B1	ATPase Na+/K+ transporting subunit beta 1
5	30520001	30570000	3.13671	PRPH	peripherin
5	30520001	30570000	3.13671	TUBA1C	tubulin alpha 1c
5	30520001	30570000	3.13671	LOC100141266	tubulin alpha-1C chain-like
25	26820001	26870000	3.13663	LOC112444289	zinc-finger homeodomain protein 9
25	26820001	26870000	3.13663	PHKG2	phosphorylase kinase catalytic subunit gamma 2
25	26820001	26870000	3.13663	TMEM265	transmembrane protein 265
12	35520001	35570000	3.13646	ZDHHC20	zinc finger DHHC-type containing 20
2	127560001	127610000	3.13645	MACO1	macoilin 1
9	65540001	65590000	3.13633	CYB5R4	cytochrome b5 reductase 4
7	43360001	43410000	3.13633	AZU1	azurocidin 1
7	43360001	43410000	3.13633	PTBP1	polypyrimidine tract binding protein 1
9	65540001	65590000	3.13633	RIPPLY2	ripply transcriptional repressor 2
7	43360001	43410000	3.13633	PLPPR3	phospholipid phosphatase related 3
7	43360001	43410000	3.13633	PRTN3	proteinase 3
9	41100001	41150000	3.13616	SESN1	sestrin 1
14	51400001	51450000	3.13611	LOC112449555	CUB and sushi domain-containing protein 3-like
9	34280001	34330000	3.13582	DSE	dermatan sulfate epimerase
10	100380001	100430000	3.13581	EML5	echinoderm microtubule associated protein like 5
6	13340001	13390000	3.13555	FAM241A	family with sequence similarity 241 member A
7	50780001	50830000	3.13526	UBE2D2	ubiquitin conjugating enzyme E2 D2
9	45120001	45170000	3.13525	HACE1	HECT domain and ankyrin repeat containing E3 ubiquitin protein ligase 1
7	43540001	43590000	3.13487	GPX4	glutathione peroxidase 4
7	43540001	43590000	3.13487	ARHGAP45	Rho GTPase activating protein 45
7	43540001	43590000	3.13487	CNN2	calponin 2
7	43540001	43590000	3.13487	POLR2E	RNA polymerase II subunit E
7	43540001	43590000	3.13487	ABCA7	ATP binding cassette subfamily A member 7
18	61020001	61070000	3.13485	LOC104968422	cationic amino acid transporter 3-like
18	61020001	61070000	3.13485	LOC506868	cationic amino acid transporter 3
18	61020001	61070000	3.13485	LOC112442412	cationic amino acid transporter 3-like
4	80940001	80990000	3.1347	CDK13	cyclin dependent kinase 13
25	16440001	16490000	3.1347	ARL6IP1	ADP ribosylation factor like GTPase 6 interacting protein 1
25	16440001	16490000	3.1347	SMG1	SMG1
14	2900001	2950000	3.13461	PTK2	protein tyrosine kinase 2
5	49300001	49350000	3.13453	TBK1	TANK binding kinase 1
5	49300001	49350000	3.13453	XPOT	exportin for tRNA
12	54540001	54590000	3.13453	NDFIP2	Nedd4 family interacting protein 2
16	54360001	54410000	3.13439	LOC789138	PRAME family member 8-like
15	58740001	58790000	3.13431	KIF18A	kinesin family member 18A
3	50280001	50330000	3.13431	MTF2	metal response element binding transcription factor 2
16	79200001	79250000	3.13417	KIF14	kinesin family member 14
16	79200001	79250000	3.13417	LOC112441879	kinesin-like protein KIF14
15	77100001	77150000	3.13414	DDB2	damage specific DNA binding protein 2
5	30800001	30850000	3.13414	WNT10B	Wnt family member 10B
5	30800001	30850000	3.13414	WNT1	Wnt family member 1
15	77100001	77150000	3.13414	ACP2	acid phosphatase 2
15	77100001	77150000	3.13414	NR1H3	nuclear receptor subfamily 1 group H member 3
15	77100001	77150000	3.13414	MADD	MAP kinase activating death domain
13	54060001	54110000	3.13375	RTEL1	regulator of telomere elongation helicase 1
13	54060001	54110000	3.13375	GMEB2	glucocorticoid modulatory element binding protein 2
13	54060001	54110000	3.13375	STMN3	stathmin 3
3	34020001	34070000	3.13332	PSMA5	proteasome subunit alpha 5
3	34020001	34070000	3.13332	SORT1	sortilin 1
8	76000001	76050000	3.13328	LOC104969408	endogenous retrovirus group PABLB member 1 Env polyprotein
8	76000001	76050000	3.13328	LOC508933	uncharacterized LOC508933
20	38020001	38070000	3.13315	SKP2	S-phase kinase associated protein 2
20	38020001	38070000	3.13315	NADK2	NAD kinase 2
8	76960001	77010000	3.13311	GKAP1	G kinase anchoring protein 1
14	34380001	34430000	3.13303	XKR9	XK related 9
3	21680001	21730000	3.1329	LOC107132283	endogenous retrovirus group K member 113 Env polyprotein-like
3	21680001	21730000	3.1329	GPR89A	G protein-coupled receptor 89A
3	21680001	21730000	3.1329	PDZK1	PDZ domain containing 1
5	30200001	30250000	3.13286	PRPF40B	pre-mRNA processing factor 40 homolog B
5	30200001	30250000	3.13286	FAM186B	family with sequence similarity 186 member B
5	30200001	30250000	3.13286	FMNL3	formin like 3
1	71460001	71510000	3.13273	MELTF	melanotransferrin
3	34320001	34370000	3.13268	WDR47	WD repeat domain 47
11	43680001	43730000	3.13243	PUS10	pseudouridylate synthase 10
9	63800001	63850000	3.13243	SYNCRIP	synaptotagmin binding cytoplasmic RNA interacting protein
19	10180001	10230000	3.13242	GDPD1	glycerophosphodiester phosphodiesterase domain containing 1
12	11200001	11250000	3.13204	ELF1	E74 like ETS transcription factor 1
15	37780001	37830000	3.13204	CALCB	calcitonin-related polypeptide beta
3	84400001	84450000	3.132	NFIA	nuclear factor I A
3	100860001	100910000	3.13196	ZSWIM5	zinc finger SWIM-type containing 5
5	57160001	57210000	3.13183	ZC3H10	zinc finger CCCH-type containing 10
5	57160001	57210000	3.13183	PA2G4	proliferation-associated 2G4
19	44200001	44250000	3.13175	GPATCH8	G-patch domain containing 8
6	63320001	63370000	3.13175	GNPDA2	glucosamine-6-phosphate deaminase 2
19	34600001	34650000	3.1317	SREBF1	sterol regulatory element binding transcription factor 1
19	34600001	34650000	3.1317	TOM1L2	target of myb1 like 2 membrane trafficking protein
19	34600001	34650000	3.1317	RAI1	retinoic acid induced 1
18	35000001	35050000	3.13119	HSD11B2	hydroxysteroid 11-beta dehydrogenase 2
18	35000001	35050000	3.13119	ATP6V0D1	ATPase H+ transporting V0 subunit d1
16	12140001	12190000	3.13102	UCHL5	ubiquitin C-terminal hydrolase L5
7	50640001	50690000	3.13098	SLC23A1	solute carrier family 23 member 1
7	50640001	50690000	3.13098	PROB1	proline rich basic protein 1
7	50640001	50690000	3.13098	PAIP2	poly(A) binding protein interacting protein 2
7	50640001	50690000	3.13098	MZB1	marginal zone B and B1 cell specific protein
7	50640001	50690000	3.13098	SPATA24	spermatogenesis associated 24
7	50640001	50690000	3.13098	DNAJC18	DnaJ heat shock protein family (Hsp40) member C18
11	95100001	95150000	3.13094	LHX2	LIM homeobox 2
4	37660001	37710000	3.13089	PCLO	piccolo presynaptic cytomatrix protein
29	45780001	45830000	3.13089	LRP5	LDL receptor related protein 5
3	105060001	105110000	3.13085	SCMH1	Scm polycomb group protein homolog 1
17	29620001	29670000	3.13072	LARP1B	La ribonucleoprotein domain family member 1B
9	50160001	50210000	3.13072	PRDM13	PR/SET domain 13
18	39400001	39450000	3.13064	MARVELD3	MARVEL domain containing 3
2	86180001	86230000	3.13064	MARS2	methionyl-tRNA synthetase 2
2	86180001	86230000	3.13064	BOLL	boule homolog
18	39400001	39450000	3.13064	TAT	tyrosine aminotransferase
2	86180001	86230000	3.13064	RFTN2	raftlin family member 2
18	39400001	39450000	3.13064	PHLPP2	PH domain and leucine rich repeat protein phosphatase 2
10	54680001	54730000	3.1306	PRTG	protogenin
18	29560001	29610000	3.13021	CDH8	cadherin 8
1	146520001	146570000	3.12992	FBXO25	F-box protein 25
1	146520001	146570000	3.12992	TDRP	testis development related protein
19	26900001	26950000	3.12991	ACADVL	acyl-CoA dehydrogenase very long chain
19	26900001	26950000	3.12991	PHF23	PHD finger protein 23
19	26900001	26950000	3.12991	DVL2	dishevelled segment polarity protein 2
19	26900001	26950000	3.12991	DLG4	discs large MAGUK scaffold protein 4
7	60400001	60450000	3.12987	SH3TC2	SH3 domain and tetratricopeptide repeats 2
1	85260001	85310000	3.12974	SOX2	SRY-box 2
7	71620001	71670000	3.12958	TTC1	tetratricopeptide repeat domain 1
7	71620001	71670000	3.12958	PWWP2A	PWWP domain containing 2A
3	54240001	54290000	3.12954	LOC112445996	heterogeneous nuclear ribonucleoprotein A1-like
3	54240001	54290000	3.12954	GBP4	guanylate binding protein 4
7	83120001	83170000	3.12936	XRCC4	X-ray repair cross complementing 4
4	62900001	62950000	3.12928	BMPER	BMP binding endothelial regulator
11	68240001	68290000	3.12894	MXD1	MAX dimerization protein 1
11	68240001	68290000	3.12894	SNRNP27	small nuclear ribonucleoprotein U4/U6.U5 subunit 27
7	43560001	43610000	3.1289	SBNO2	strawberry notch homolog 2
4	105660001	105710000	3.12859	LOC100300510	T-cell receptor beta-1 chain C region
22	10420001	10470000	3.12848	MLH1	mutL homolog 1
5	66220001	66270000	3.12814	IGF1	insulin like growth factor 1
18	9300001	9350000	3.12809	CDH13	cadherin 13
26	21340001	21390000	3.12801	WNT8B	Wnt family member 8B
26	21340001	21390000	3.12801	SEC31B	SEC31 homolog B
14	69020001	69070000	3.12797	C14H8orf37	chromosome 14 C8orf37 homolog
19	12560001	12610000	3.12788	USP32	ubiquitin specific peptidase 32
10	33820001	33870000	3.12776	SPRED1	sprouty related EVH1 domain containing 1
5	70580001	70630000	3.12767	BTBD11	BTB domain containing 11
18	35160001	35210000	3.12763	ACD	ACD
18	35160001	35210000	3.12763	CARMIL2	capping protein regulator and myosin 1 linker 2
18	35160001	35210000	3.12763	CTCF	CCCTC-binding factor
22	11680001	11730000	3.12725	SLC22A13	solute carrier family 22 member 13
22	11680001	11730000	3.12725	OXSR1	oxidative stress responsive 1
3	49980001	50030000	3.12712	FNBP1L	formin binding protein 1 like
11	72240001	72290000	3.12704	SNX17	sorting nexin 17
11	72240001	72290000	3.12704	NRBP1	nuclear receptor binding protein 1
11	72240001	72290000	3.12704	PPM1G	protein phosphatase
11	72240001	72290000	3.12704	ZNF513	zinc finger protein 513
18	35480001	35530000	3.127	NFATC3	nuclear factor of activated T cells 3
10	38000001	38050000	3.12699	CDAN1	codanin 1
10	38000001	38050000	3.12699	TTBK2	tau tubulin kinase 2
10	38000001	38050000	3.12699	STARD9	StAR related lipid transfer domain containing 9
10	36500001	36550000	3.12695	INO80	INO80 complex subunit
5	19360001	19410000	3.12692	GALNT4	polypeptide N-acetylgalactosaminyltransferase 4
10	58300001	58350000	3.12679	MAPK6	mitogen-activated protein kinase 6
22	16720001	16770000	3.12657	FANCD2	Fanconi anemia complementation group D2
22	16720001	16770000	3.12657	FANCD2OS	FANCD2 opposite strand
22	16720001	16770000	3.12657	BRK1	BRICK1
18	19140001	19190000	3.12652	CYLD	CYLD lysine 63 deubiquitinase
20	31160001	31210000	3.12645	NNT	nicotinamide nucleotide transhydrogenase
11	33400001	33450000	3.12615	NRXN1	neurexin 1
22	49580001	49630000	3.12611	DOCK3	dedicator of cytokinesis 3
26	25240001	25290000	3.12602	SORCS3	sortilin related VPS10 domain containing receptor 3
26	25240001	25290000	3.12602	LOC112444466	scavenger receptor cysteine-rich domain-containing protein SCART1-like
18	34980001	35030000	3.12586	ZDHHC1	zinc finger DHHC-type containing 1
2	107020001	107070000	3.12586	NHEJ1	non-homologous end joining factor 1
25	22820001	22870000	3.12569	ZKSCAN2	zinc finger with KRAB and SCAN domains 2
3	66660001	66710000	3.12565	DNAJB4	DnaJ heat shock protein family (Hsp40) member B4
3	66660001	66710000	3.12565	FUBP1	far upstream element binding protein 1
7	42880001	42930000	3.12561	LOC522560	olfactory receptor
7	42880001	42930000	3.12561	LOC112447517	olfactory receptor 2L8-like
7	42880001	42930000	3.12561	LOC100300085	olfactory receptor 2T27
6	85940001	85990000	3.12539	AMBN	ameloblastin
5	70260001	70310000	3.12535	CRY1	cryptochrome circadian regulator 1
16	42900001	42950000	3.12531	CASZ1	castor zinc finger 1
18	21920001	21970000	3.12523	RPGRIP1L	RPGRIP1 like
8	22560001	22610000	3.12514	IFNT3	interferon tau-3
8	22560001	22610000	3.12514	IFNT2	interferon tau
8	22560001	22610000	3.12514	LOC101908039	interferon tau-like
18	22340001	22390000	3.12506	FTO	FTO
26	15920001	15970000	3.1249	TBC1D12	TBC1 domain family member 12
9	42460001	42510000	3.12489	SOBP	sine oculis binding protein homolog
10	42780001	42830000	3.12485	NEMF	nuclear export mediator factor
29	5500001	5550000	3.1246	LOC530556	PRAME family member 8-like
29	5500001	5550000	3.1246	LOC112444838	upstream-binding factor 1-like protein 1
16	42920001	42970000	3.12447	PEX14	peroxisomal biogenesis factor 14
7	82000001	82050000	3.12443	ATG10	autophagy related 10

## Sheet: Table S4
Table S4. A summary of genes from CLR in Dengchuan cattle.
Chrom	Starting position	Ending position	CLR	Gene	Description
16	44600001	44800000	1687.8	RERE	arginine-glutamic acid dipeptide repeats
16	44900001	45100000	1668.83	SLC45A1	solute carrier family 45 member 1
14	81000001	81200000	1651.12	TAF2	TATA-box binding protein associated factor 2
11	66700001	66900000	1508.52	FBXO48	F-box protein 48
11	66700001	66900000	1508.52	APLF	aprataxin and PNKP like factor
14	81100001	81300000	1391.2	DEPTOR	DEP domain containing MTOR interacting protein
14	81100001	81300000	1391.2	DSCC1	DNA replication and sister chromatid cohesion 1
14	80800001	81000000	1372.21	ENPP2	ectonucleotide pyrophosphatase/phosphodiesterase 2
22	10800001	11000000	1366.58	C22H3orf35	chromosome 22 C3orf35 homolog
22	10800001	11000000	1366.58	ITGA9	integrin subunit alpha 9
26	500001	700000	1325.92	UBE2D1	ubiquitin conjugating enzyme E2 D1
26	300001	500000	1322.17	OR5D18	olfactory receptor
26	300001	500000	1322.17	LOC101903496	F-box only protein 27-like
22	10600001	10800000	1318.47	GOLGA4	golgin A4
9	74100001	74300000	1248.56	MTFR2	mitochondrial fission regulator 2
9	74200001	74400000	1248.56	MAP7	microtubule associated protein 7
9	74100001	74300000	1248.56	BCLAF1	BCL2 associated transcription factor 1
14	80600001	80800000	1100.86	SNX16	sorting nexin 16
26	38100001	38300000	1048.97	RAB11FIP2	RAB11 family interacting protein 2
16	45000001	45200000	876.288	LOC786597	chromosome 20 open reading frame 106 homolog
20	41400001	41600000	788.386	PDZD2	PDZ domain containing 2
20	41300001	41500000	788.386	GOLPH3	golgi phosphoprotein 3
11	66500001	66700000	787.828	PPP3R1	protein phosphatase 3 regulatory subunit B
11	66400001	66600000	787.828	PNO1	partner of NOB1 homolog
11	66400001	66600000	787.828	WDR92	WD repeat domain 92
9	33400001	33600000	772.13	VGLL2	vestigial like family member 2
9	33400001	33600000	772.13	ROS1	ROS proto-oncogene 1
20	41200001	41400000	754.503	MTMR12	myotubularin related protein 12
11	66600001	66800000	742.362	PLEK	pleckstrin
11	66600001	66800000	742.362	CNRIP1	cannabinoid receptor interacting protein 1
19	10000001	10200000	737.207	GDPD1	glycerophosphodiester phosphodiesterase domain containing 1
19	10100001	10300000	737.207	YPEL2	yippee like 2
19	10000001	10200000	737.207	PRR11	proline rich 11
19	10000001	10200000	737.207	SMG8	SMG8
19	9900001	10100000	736.72	SKA2	spindle and kinetochore associated complex subunit 2
19	9900001	10100000	736.72	PPM1E	protein phosphatase
19	9900001	10100000	736.72	TRIM37	tripartite motif containing 37
14	80700001	80900000	731.298	SLC10A5	solute carrier family 10 member 5
14	80700001	80900000	731.298	IMPA1	inositol monophosphatase 1
14	80700001	80900000	731.298	CHMP4C	charged multivesicular body protein 4C
14	80700001	80900000	731.298	ZFAND1	zinc finger AN1-type containing 1
9	39300001	39500000	723.134	AMD1	adenosylmethionine decarboxylase 1
9	39300001	39500000	723.134	CDK19	cyclin dependent kinase 19
1	71400001	71600000	720.542	DLG1	discs large MAGUK scaffold protein 1
26	100001	300000	714.939	LOC112444476	olfactory receptor 5AL1-like
26	1	200000	714.939	LOC112441518	ankyrin repeat domain-containing protein 26-like
11	16000001	16200000	708.96	RASGRP3	RAS guanyl releasing protein 3
11	16000001	16200000	708.96	FAM98A	family with sequence similarity 98 member A
4	109300001	109500000	693.063	CNTNAP2	contactin associated protein like 2
4	109100001	109300000	683.005	LOC112446343	uncharacterized LOC112446343
4	109100001	109300000	683.005	LOC112446342	uncharacterized LOC112446342
5	19200001	19400000	654.043	GALNT4	polypeptide N-acetylgalactosaminyltransferase 4
5	19300001	19500000	654.043	ATP2B1	ATPase plasma membrane Ca2+ transporting 1
14	67800001	68000000	638.598	UQCRB	ubiquinol-cytochrome c reductase binding protein
14	67700001	67900000	638.598	SDC2	syndecan 2
14	67700001	67900000	638.598	PTDSS1	phosphatidylserine synthase 1
14	67800001	68000000	638.598	MTERF3	mitochondrial transcription termination factor 3
21	3700001	3900000	626.832	GABRB3	gamma-aminobutyric acid type A receptor beta3 subunit
9	39200001	39400000	621.571	GTF3C6	general transcription factor IIIC subunit 6
9	39200001	39400000	621.571	RPF2	ribosome production factor 2 homolog
26	600001	800000	619.563	CISD1	CDGSH iron sulfur domain 1
26	600001	800000	619.563	IPMK	inositol polyphosphate multikinase
11	74800001	75000000	610.473	FAM228A	family with sequence similarity 228 member A
11	74800001	75000000	610.473	PFN4	profilin family member 4
11	74700001	74900000	610.473	ITSN2	intersectin 2
11	74800001	75000000	610.473	TP53I3	tumor protein p53 inducible protein 3
11	74800001	75000000	610.473	FKBP1B	FK506 binding protein 1B
11	74800001	75000000	610.473	FAM228B	family with sequence similarity 228 member B
11	74800001	75000000	610.473	SF3B6	splicing factor 3b subunit 6
11	74800001	75000000	610.473	WDCP	WD repeat and coiled coil containing
2	36600001	36800000	604.724	BAZ2B	bromodomain adjacent to zinc finger domain 2B
11	74900001	75100000	601.502	UBXN2A	UBX domain protein 2A
11	74900001	75100000	601.502	MFSD2B	major facilitator superfamily domain containing 2B
11	74900001	75100000	601.502	ATAD2B	ATPase family
18	29500001	29700000	600.552	CDH8	cadherin 8
4	35200001	35400000	588.586	SEMA3D	semaphorin 3D
22	15600001	15800000	576.16	ABHD5	abhydrolase domain containing 5
14	80300001	80500000	574.778	LOC784458	tubulin alpha chain-like
9	33600001	33800000	570.49	RFX6	regulatory factor X6
11	66900001	67100000	560.173	ARHGAP25	Rho GTPase activating protein 25
11	66900001	67100000	560.173	PROKR1	prokineticin receptor 1
10	58300001	58500000	560.04	LEO1	LEO1 homolog
10	58300001	58500000	560.04	TMOD3	tropomodulin 3
10	58400001	58600000	560.04	TMOD2	tropomodulin 2
10	58300001	58500000	560.04	LOC101905723	RNA polymerase-associated protein LEO1-like
2	43400001	43600000	557.506	FMNL2	formin like 2
2	43500001	43700000	557.506	LOC101902790	60S ribosomal protein L36a-like
26	38400001	38600000	544.644	FAM204A	family with sequence similarity 204 member A
2	36500001	36700000	534.911	LY75	lymphocyte antigen 75
2	36500001	36700000	534.911	CD302	CD302 molecule
2	36500001	36700000	534.911	2021-03-07	membrane associated ring-CH-type finger 7
6	116700001	116900000	533.406	SLBP	stem-loop binding protein
6	116700001	116900000	533.406	TMEM129	transmembrane protein 129
6	116600001	116800000	533.406	FGFR3	fibroblast growth factor receptor 3
6	116600001	116800000	533.406	LETM1	leucine zipper and EF-hand containing transmembrane protein 1
6	116700001	116900000	533.406	LOC112447024	translation initiation factor IF-2-like
6	116700001	116900000	533.406	TACC3	transforming acidic coiled-coil containing protein 3
6	116700001	116900000	533.406	FAM53A	family with sequence similarity 53 member A
5	95100001	95300000	532.534	C5H12orf60	chromosome 5 C12orf60 homolog
5	95100001	95300000	532.534	SMCO3	single-pass membrane protein with coiled-coil domains 3
5	95100001	95300000	532.534	PLBD1	phospholipase B domain containing 1
5	95100001	95300000	532.534	GUCY2C	guanylate cyclase 2C
5	95200001	95400000	532.534	ATF7IP	activating transcription factor 7 interacting protein
5	95100001	95300000	532.534	LOC530773	germinal histone H4-like
5	95100001	95300000	532.534	H2AFJ	H2A histone family
5	95100001	95300000	532.534	WBP11	WW domain binding protein 11
2	42500001	42700000	530.604	RPRM	reprimo
10	58500001	58700000	524.292	LYSMD2	LysM domain containing 2
10	58500001	58700000	524.292	SCG3	secretogranin III
4	43300001	43500000	523.855	TMEM60	transmembrane protein 60
4	43300001	43500000	523.855	RSBN1L	round spermatid basic protein 1 like
4	43400001	43600000	523.855	PTPN12	protein tyrosine phosphatase
5	19100001	19300000	518.444	POC1B	POC1 centriolar protein B
5	19100001	19300000	518.444	DUSP6	dual specificity phosphatase 6
2	43300001	43500000	515.674	ARL6IP6	ADP ribosylation factor like GTPase 6 interacting protein 6
2	43300001	43500000	515.674	PRPF40A	pre-mRNA processing factor 40 homolog A
11	67100001	67300000	513.373	GKN2	gastrokine 2
11	67100001	67300000	513.373	LOC509961	gastrokine-3
11	67100001	67300000	513.373	BMP10	bone morphogenetic protein 10
1	45700001	45900000	510.031	SENP7	SUMO specific peptidase 7
1	45800001	46000000	510.031	LOC524181	putative protein FAM172B
1	45800001	46000000	510.031	TRMT10C	tRNA methyltransferase 10C
1	45700001	45900000	510.031	IMPG2	interphotoreceptor matrix proteoglycan 2
7	67000001	67200000	506.516	LOC104969236	histone H4-like
7	67000001	67200000	506.516	SGCD	sarcoglycan delta
10	58200001	58400000	501.325	BCL2L10	BCL2 like 10
10	58200001	58400000	501.325	GNB5	G protein subunit beta 5
10	58200001	58400000	501.325	MAPK6	mitogen-activated protein kinase 6
18	44500001	44700000	497.396	KIAA0355	KIAA0355
18	44500001	44700000	497.396	LSM14A	LSM14A
18	44600001	44800000	497.396	GPI	glucose-6-phosphate isomerase
20	41100001	41300000	492.796	ZFR	zinc finger RNA binding protein
18	34500001	34700000	492.222	RRAD	RRAD
18	34600001	34800000	492.222	B3GNT9	UDP-GlcNAc:betaGal beta-1
18	34600001	34800000	492.222	CBFB	core-binding factor subunit beta
18	34500001	34700000	492.222	CES4A	carboxylesterase 4A
18	34500001	34700000	492.222	CDH16	cadherin 16
18	34600001	34800000	492.222	C18H16orf70	chromosome 18 C16orf70 homolog
18	34600001	34800000	492.222	TRADD	TNFRSF1A associated via death domain
18	34500001	34700000	492.222	CES2	carboxylesterase 2
18	34600001	34800000	492.222	FBXL8	F-box and leucine rich repeat protein 8
18	34500001	34700000	492.222	CES3	carboxylesterase 3
18	34500001	34700000	492.222	FAM96B	family with sequence similarity 96 member B
18	34500001	34700000	492.222	LOC112442294	40S ribosomal protein S29-like
3	59200001	59400000	490.429	LOC104971691	basic proline-rich protein-like
3	59200001	59400000	490.429	SSX2IP	SSX family member 2 interacting protein
3	59200001	59400000	490.429	LPAR3	lysophosphatidic acid receptor 3
2	36900001	37100000	483.592	WDSUB1	WD repeat
2	67500001	67700000	480.066	DPP10	dipeptidyl peptidase like 10
9	39000001	39200000	473.449	SLC16A10	solute carrier family 16 member 10
9	39000001	39200000	473.449	MFSD4B	major facilitator superfamily domain containing 4B
11	66300001	66500000	470.893	C1D	C1D nuclear receptor corepressor
18	35200001	35400000	464.452	PSKH1	protein serine kinase H1
18	35200001	35400000	464.452	TSNAXIP1	translin associated factor X interacting protein 1
18	35200001	35400000	464.452	THAP11	THAP domain containing 11
18	35300001	35500000	464.452	SLC12A4	solute carrier family 12 member 4
18	35200001	35400000	464.452	NUTF2	nuclear transport factor 2
18	35200001	35400000	464.452	CENPT	centromere protein T
18	35200001	35400000	464.452	NRN1L	neuritin 1 like
18	35300001	35500000	464.452	DPEP2NB	DPEP2 neighbor
18	35300001	35500000	464.452	PSMB10	proteasome subunit beta 10
18	35300001	35500000	464.452	LCAT	lecithin-cholesterol acyltransferase
18	35300001	35500000	464.452	DPEP3	dipeptidase 3
18	35300001	35500000	464.452	DUS2	dihydrouridine synthase 2
18	35300001	35500000	464.452	DPEP2	dipeptidase 2
18	35200001	35400000	464.452	EDC4	enhancer of mRNA decapping 4
18	35300001	35500000	464.452	DDX28	DEAD-box helicase 28
15	1300001	1500000	463.699	MRE11	MRE11 homolog
15	1200001	1400000	463.699	IZUMO1R	IZUMO1 receptor
15	1200001	1400000	463.699	GPR83	G protein-coupled receptor 83
6	116800001	117000000	462.055	LOC104972780	collagen alpha-1(I) chain-like
15	1400001	1600000	460.69	AASDHPPT	aminoadipate-semialdehyde dehydrogenase-phosphopantetheinyl transferase
15	1400001	1600000	460.69	KBTBD3	kelch repeat and BTB domain containing 3
15	1400001	1600000	460.69	ANKRD49	ankyrin repeat domain 49
18	44700001	44900000	458.005	WTIP	WT1 interacting protein
18	44700001	44900000	458.005	PDCD2L	programmed cell death 2 like
18	44700001	44900000	458.005	UBA2	ubiquitin like modifier activating enzyme 2
16	8800001	9000000	456.036	LOC789494	R3H domain-containing protein 2-like
4	43200001	43400000	455.784	PHTF2	putative homeodomain transcription factor 2
4	43200001	43400000	455.784	MAGI2	membrane associated guanylate kinase
8	75200001	75400000	453.518	UBAP2	ubiquitin associated protein 2
8	75300001	75500000	453.518	DCAF12	DDB1 and CUL4 associated factor 12
22	11500001	11700000	453.397	OXSR1	oxidative stress responsive 1
22	11600001	11800000	453.397	SLC22A14	solute carrier family 22 member 14
22	11600001	11800000	453.397	SLC22A13	solute carrier family 22 member 13
22	11600001	11800000	453.397	XYLB	xylulokinase
22	11500001	11700000	453.397	MYD88	myeloid differentiation primary response 88
6	20600001	20800000	450.77	CXXC4	CXXC finger protein 4
3	59400001	59600000	445.397	SPATA1	spermatogenesis associated 1
3	59400001	59600000	445.397	GNG5	G protein subunit gamma 5
3	59400001	59600000	445.397	CTBS	chitobiase
6	66000001	66200000	440.762	ATP10D	ATPase phospholipid transporting 10D (putative)
6	66100001	66300000	440.762	CORIN	corin
27	21300001	21500000	440.543	TUSC3	tumor suppressor candidate 3
14	3000001	3200000	435.361	TRAPPC9	trafficking protein particle complex 9
14	3000001	3200000	435.361	AGO2	argonaute 2
14	3000001	3200000	435.361	CHRAC1	chromatin accessibility complex 1
8	75100001	75300000	434.511	NOL6	nucleolar protein 6
8	75100001	75300000	434.511	UBE2R2	ubiquitin conjugating enzyme E2 R2
19	37000001	37200000	434.24	PHB	prohibitin
19	37100001	37300000	434.24	ZNF652	zinc finger protein 652
18	34400001	34600000	412.395	CMTM4	CKLF like MARVEL transmembrane domain containing 4
18	34400001	34600000	412.395	DYNC1LI2	dynein cytoplasmic 1 light intermediate chain 2
18	34400001	34600000	412.395	PDP2	pyruvate dehyrogenase phosphatase catalytic subunit 2
18	34400001	34600000	412.395	TERB1	telomere repeat binding bouquet formation protein 1
18	34400001	34600000	412.395	CA7	carbonic anhydrase 7
18	34400001	34600000	412.395	NAE1	NEDD8 activating enzyme E1 subunit 1
22	10400001	10600000	409.518	EPM2AIP1	EPM2A interacting protein 1
22	10300001	10500000	409.518	MLH1	mutL homolog 1
22	10400001	10600000	409.518	TRANK1	tetratricopeptide repeat and ankyrin repeat containing 1
18	35400001	35600000	406.929	NFATC3	nuclear factor of activated T cells 3
9	38000001	38200000	402.895	LAMA4	laminin subunit alpha 4
10	58600001	58800000	394.743	DMXL2	Dmx like 2
2	42000001	42200000	394.065	GALNT13	polypeptide N-acetylgalactosaminyltransferase 13
8	74700001	74900000	393.784	B4GALT1	beta-1
8	74600001	74800000	393.784	DNAJA1	DnaJ heat shock protein family (Hsp40) member A1
8	74600001	74800000	393.784	APTX	aprataxin
8	74700001	74900000	393.784	SMU1	SMU1
8	74600001	74800000	393.784	HTD2	hydroxyacyl-thioester dehydratase type 2
8	74600001	74800000	393.784	GULO	L-gulono-gamma-lactone oxidase
8	74600001	74800000	393.784	EPHX2	epoxide hydrolase 2
8	74600001	74800000	393.784	LOC781261	clusterin-like
9	36400001	36600000	390.968	HDAC2	histone deacetylase 2
9	36400001	36600000	390.968	MARCKS	myristoylated alanine rich protein kinase C substrate
28	42600001	42800000	389.891	FRMPD2	FERM and PDZ domain containing 2
28	42700001	42900000	389.891	ARHGAP22	Rho GTPase activating protein 22
28	42600001	42800000	389.891	MAPK8	mitogen-activated protein kinase 8
2	19600001	19800000	388.583	NFE2L2	nuclear factor
2	19600001	19800000	388.583	HNRNPA3	heterogeneous nuclear ribonucleoprotein A3
21	4100001	4300000	384.598	GABRA5	gamma-aminobutyric acid type A receptor alpha5 subunit
21	4200001	4400000	384.598	GABRG3	gamma-aminobutyric acid type A receptor gamma3 subunit
5	38300001	38500000	384.059	YAF2	YY1 associated factor 2
5	38400001	38600000	384.059	GXYLT1	glucoside xylosyltransferase 1
8	74900001	75100000	382.685	CHMP5	charged multivesicular body protein 5
8	74900001	75100000	382.685	BAG1	BCL2 associated athanogene 1
8	74900001	75100000	382.685	SPINK4	serine peptidase inhibitor
8	74900001	75100000	382.685	NFX1	nuclear transcription factor
2	86100001	86300000	382.46	BOLL	boule homolog
2	86200001	86400000	382.46	PLCL1	phospholipase C like 1 (inactive)
6	6500001	6700000	380.649	METTL14	methyltransferase like 14
6	6600001	6800000	380.649	PRSS12	serine protease 12
9	38800001	39000000	380.061	TRAF3IP2	TRAF3 interacting protein 2
9	38800001	39000000	380.061	LOC784866	uncharacterized LOC784866
9	38800001	39000000	380.061	REV3L	REV3 like
8	75000001	75200000	379.049	AQP3	aquaporin 3 (Gill blood group)
8	75000001	75200000	379.049	AQP7	aquaporin 7
6	86300001	86500000	373.276	DCK	deoxycytidine kinase
6	86300001	86500000	373.276	MOB1B	MOB kinase activator 1B
6	86300001	86500000	373.276	SLC4A4	solute carrier family 4 member 4
7	95100001	95300000	362.166	ELL2	elongation factor for RNA polymerase II 2
7	95100001	95300000	362.166	GLRX	glutaredoxin
7	95100001	95300000	362.166	RHOBTB3	Rho related BTB domain containing 3
14	2600001	2800000	361.507	DENND3	DENN domain containing 3
14	2700001	2900000	361.507	PTK2	protein tyrosine kinase 2
14	2600001	2800000	361.507	GPR20	G protein-coupled receptor 20
14	2600001	2800000	361.507	SLC45A4	solute carrier family 45 member 4
6	2500001	2700000	361.21	NAF1	nuclear assembly factor 1 ribonucleoprotein
6	6400001	6600000	356.023	SEC24D	SEC24 homolog D
6	6400001	6600000	356.023	SYNPO2	synaptopodin 2
7	65600001	65800000	355.15	HAND1	heart and neural crest derivatives expressed 1
7	65600001	65800000	355.15	SAP30L	SAP30 like
9	73900001	74100000	349.522	PDE7B	phosphodiesterase 7B
18	35100001	35300000	348.253	C18H16orf86	chromosome 18 C16orf86 homolog
18	35100001	35300000	348.253	RIPOR1	RHO family interacting cell polarization regulator 1
18	35100001	35300000	348.253	ENKD1	enkurin domain containing 1
18	35100001	35300000	348.253	GFOD2	glucose-fructose oxidoreductase domain containing 2
18	35100001	35300000	348.253	RANBP10	RAN binding protein 10
18	35100001	35300000	348.253	PARD6A	par-6 family cell polarity regulator alpha
18	35100001	35300000	348.253	CARMIL2	capping protein regulator and myosin 1 linker 2
18	35100001	35300000	348.253	ACD	ACD
18	35100001	35300000	348.253	CTCF	CCCTC-binding factor
8	38000001	38200000	347.704	KDM4C	lysine demethylase 4C
8	38100001	38300000	347.704	GLDC	glycine decarboxylase
25	500001	700000	347.166	METRN	meteorin
25	400001	600000	347.166	RHBDL1	rhomboid like 1
25	500001	700000	347.166	CHTF18	chromosome transmission fidelity factor 18
25	400001	600000	347.166	METTL26	methyltransferase like 26
25	500001	700000	347.166	GNG13	G protein subunit gamma 13
25	500001	700000	347.166	RPUSD1	RNA pseudouridylate synthase domain containing 1
25	500001	700000	347.166	MSLN	mesothelin
25	400001	600000	347.166	RHOT2	ras homolog family member T2
25	500001	700000	347.166	LOC531296	mesothelin-like protein
25	500001	700000	347.166	FAM173A	family with sequence similarity 173 member A
25	400001	600000	347.166	LOC516108	CG2446-like
25	400001	600000	347.166	WDR90	WD repeat domain 90
25	400001	600000	347.166	MCRIP2	MAPK regulated corepressor interacting protein 2
25	500001	700000	347.166	CCDC78	coiled-coil domain containing 78
25	500001	700000	347.166	HAGHL	hydroxyacylglutathione hydrolase like
25	400001	600000	347.166	WDR24	WD repeat domain 24
25	400001	600000	347.166	RAB40C	RAB40C
25	500001	700000	347.166	NARFL	nuclear prelamin A recognition factor like
25	400001	600000	347.166	FBXL16	F-box and leucine rich repeat protein 16
25	400001	600000	347.166	WFIKKN1	WAP
25	400001	600000	347.166	STUB1	STIP1 homology and U-box containing protein 1
25	400001	600000	347.166	JMJD8	jumonji domain containing 8
8	91400001	91600000	346.279	GRIN3A	glutamate ionotropic receptor NMDA type subunit 3A
7	65500001	65700000	341.561	GALNT10	polypeptide N-acetylgalactosaminyltransferase 10
2	131500001	131700000	341.082	EIF4G3	eukaryotic translation initiation factor 4 gamma 3
26	3000001	3200000	340.374	LOC107131455	uncharacterized LOC107131455
26	3000001	3200000	340.374	LOC112444529	endogenous retrovirus group K member 6 Gag polyprotein-like
6	6800001	7000000	337.378	NDST3	N-deacetylase and N-sulfotransferase 3
1	42600001	42800000	336.71	LOC785848	olfactory receptor 5K3
1	42600001	42800000	336.71	OR5K1	olfactory receptor
1	42700001	42900000	336.71	CPOX	coproporphyrinogen oxidase
1	42700001	42900000	336.71	CLDND1	claudin domain containing 1
1	42600001	42800000	336.71	LOC785903	olfactory receptor 5K1-like
1	42600001	42800000	336.71	LOC785875	olfactory receptor 5K3-like
1	42600001	42800000	336.71	OR5K4	olfactory receptor
1	42700001	42900000	336.71	GPR15	G protein-coupled receptor 15
5	69700001	69900000	333.905	RFX4	regulatory factor X4
5	69600001	69800000	333.905	TCP11L2	t-complex 11 like 2
5	69600001	69800000	333.905	CKAP4	cytoskeleton associated protein 4
5	69600001	69800000	333.905	POLR3B	RNA polymerase III subunit B
9	49400001	49600000	333.852	SIM1	single-minded family bHLH transcription factor 1
9	49400001	49600000	333.852	ASCC3	activating signal cointegrator 1 complex subunit 3
20	10400001	10600000	333.727	CCNB1	cyclin B1
20	10400001	10600000	333.727	SLC30A5	solute carrier family 30 member 5
1	53200001	53400000	325.747	DZIP3	DAZ interacting zinc finger protein 3
1	53200001	53400000	325.747	CIP2A	cell proliferation regulating inhibitor of protein phosphatase 2A
1	53200001	53400000	325.747	MYH15	myosin heavy chain 15
6	24300001	24500000	323.776	EMCN	endomucin
6	24400001	24600000	323.776	DDIT4L	DNA damage inducible transcript 4 like
28	31000001	31200000	323.383	LRMDA	leucine rich melanocyte differentiation associated
28	31000001	31200000	323.383	LOC101903749	translation initiation factor IF-2-like
28	31000001	31200000	323.383	LOC508976	phosphatidylinositol N-acetylglucosaminyltransferase subunit C-like
28	31000001	31200000	323.383	ZNF503	zinc finger protein 503
17	10500001	10700000	322.852	EDNRA	endothelin receptor type A
17	10500001	10700000	322.852	TMEM184C	transmembrane protein 184C
6	43400001	43600000	318.736	PPARGC1A	PPARG coactivator 1 alpha
22	11400001	11600000	318.216	CTDSPL	CTD small phosphatase like
22	11400001	11600000	318.216	DLEC1	deleted in lung and esophageal cancer 1
22	11400001	11600000	318.216	ACAA1	acetyl-CoA acyltransferase 1
22	11400001	11600000	318.216	VILL	villin like
22	11400001	11600000	318.216	PLCD1	phospholipase C delta 1
25	300001	500000	317.952	PDIA2	protein disulfide isomerase family A member 2
25	300001	500000	317.952	PRR35	proline rich 35
25	300001	500000	317.952	MRPL28	mitochondrial ribosomal protein L28
25	300001	500000	317.952	DECR2	2
25	300001	500000	317.952	TMEM8A	transmembrane protein 8A
25	300001	500000	317.952	CAPN15	calpain 15
25	300001	500000	317.952	ARHGDIG	Rho GDP dissociation inhibitor gamma
25	300001	500000	317.952	RAB11FIP3	RAB11 family interacting protein 3
25	300001	500000	317.952	NHLRC4	NHL repeat containing 4
25	300001	500000	317.952	AXIN1	axin 1
25	300001	500000	317.952	PIGQ	phosphatidylinositol glycan anchor biosynthesis class Q
25	300001	500000	317.952	NME4	NME/NM23 nucleoside diphosphate kinase 4
25	300001	500000	317.952	RGS11	regulator of G protein signaling 11
23	200001	400000	317.196	KHDRBS2	KH RNA binding domain containing
15	1700001	1900000	315.658	GRIA4	glutamate ionotropic receptor AMPA type subunit 4
15	1600001	1800000	315.658	MSANTD4	Myb/SANT-like DNA-binding domain containing 4 with coiled-coils
1	45900001	46100000	307.796	PCNP	PEST proteolytic signal containing nuclear protein
1	45900001	46100000	307.796	RPL24	ribosomal protein L24
1	45900001	46100000	307.796	CEP97	centrosomal protein 97
1	45900001	46100000	307.796	ZBTB11	zinc finger and BTB domain containing 11
1	68400001	68600000	307.394	KALRN	kalirin RhoGEF kinase
6	116500001	116700000	304.656	POLN	DNA polymerase nu
6	116500001	116700000	304.656	C6H4orf48	chromosome 6 C4orf48 homolog
6	116500001	116700000	304.656	NSD2	nuclear receptor binding SET domain protein 2
6	116500001	116700000	304.656	NELFA	negative elongation factor complex member A
6	116500001	116700000	304.656	NAT8L	N-acetyltransferase 8 like
12	11300001	11500000	304.203	WBP4	WW domain binding protein 4
12	11300001	11500000	304.203	KBTBD7	kelch repeat and BTB domain containing 7
12	11300001	11500000	304.203	MTRF1	mitochondrial translation release factor 1
12	11300001	11500000	304.203	KBTBD6	kelch repeat and BTB domain containing 6
12	11400001	11600000	304.203	RGCC	regulator of cell cycle
12	11300001	11500000	304.203	NAA16	N(alpha)-acetyltransferase 16
20	10300001	10500000	303.735	AK6	adenylate kinase 6
20	10300001	10500000	303.735	MRPS36	mitochondrial ribosomal protein S36
20	10300001	10500000	303.735	CDK7	cyclin dependent kinase 7
20	10300001	10500000	303.735	CENPH	centromere protein H
20	10300001	10500000	303.735	TAF9	TATA-box binding protein associated factor 9
20	10300001	10500000	303.735	CCDC125	coiled-coil domain containing 125
20	10300001	10500000	303.735	RAD17	RAD17 checkpoint clamp loader component
20	10300001	10500000	303.735	MARVELD2	MARVEL domain containing 2
18	35500001	35700000	303.353	SLC7A6	solute carrier family 7 member 6
18	35500001	35700000	303.353	ESRP2	epithelial splicing regulatory protein 2
18	35500001	35700000	303.353	SLC7A6OS	solute carrier family 7 member 6 opposite strand
18	35500001	35700000	303.353	PLA2G15	phospholipase A2 group XV
18	35500001	35700000	303.353	PRMT7	protein arginine methyltransferase 7
11	97200001	97400000	302.148	MVB12B	multivesicular body subunit 12B
11	97200001	97400000	302.148	LMX1B	LIM homeobox transcription factor 1 beta
26	2800001	3000000	301.399	ZWINT	ZW10 interacting kinetochore protein
8	103400001	103600000	296.944	AKNA	AT-hook transcription factor
8	103300001	103500000	296.944	KIF12	kinesin family member 12
8	103300001	103500000	296.944	COL27A1	collagen type XXVII alpha 1 chain
8	103300001	103500000	296.944	AMBP	alpha-1-microglobulin/bikunin precursor
8	103400001	103600000	296.944	ORM1	orosomucoid 1
3	33900001	34100000	296.146	GPR61	G protein-coupled receptor 61
3	34000001	34200000	296.146	KIAA1324	KIAA1324
3	34000001	34200000	296.146	SARS	seryl-tRNA synthetase
3	33900001	34100000	296.146	CYB561D1	cytochrome b561 family member D1
3	33900001	34100000	296.146	PSMA5	proteasome subunit alpha 5
3	33900001	34100000	296.146	ATXN7L2	ataxin 7 like 2
3	34000001	34200000	296.146	CELSR2	cadherin EGF LAG seven-pass G-type receptor 2
3	33900001	34100000	296.146	SYPL2	synaptophysin like 2
3	34000001	34200000	296.146	PSRC1	proline and serine rich coiled-coil 1
3	33900001	34100000	296.146	SORT1	sortilin 1
3	34000001	34200000	296.146	MYBPHL	myosin binding protein H like
3	33900001	34100000	296.146	AMIGO1	adhesion molecule with Ig like domain 1
7	75000001	75200000	294.28	MAT2B	methionine adenosyltransferase 2B
7	75000001	75200000	294.28	CCNG1	cyclin G1
7	75000001	75200000	294.28	HMMR	hyaluronan mediated motility receptor
7	75000001	75200000	294.28	NUDCD2	NudC domain containing 2
16	19700001	19900000	292.309	USH2A	usherin
16	19800001	20000000	292.309	ESRRG	estrogen related receptor gamma
17	35200001	35400000	291.902	IL2	interleukin 2
17	35200001	35400000	291.902	ADAD1	adenosine deaminase domain containing 1
17	35200001	35400000	291.902	KIAA1109	KIAA1109 ortholog
8	23700001	23900000	291.498	FOCAD	focadhesin
8	23700001	23900000	291.498	MLLT3	MLLT3
8	94900001	95100000	289.911	SLC44A1	solute carrier family 44 member 1
8	77500001	77700000	289.721	SLC28A3	solute carrier family 28 member 3
7	110200001	110400000	285.579	WDR36	WD repeat domain 36
7	110200001	110400000	285.579	CAMK4	calcium/calmodulin dependent protein kinase IV
8	79100001	79300000	284.095	NAA35	N(alpha)-acetyltransferase 35
8	79100001	79300000	284.095	GOLM1	golgi membrane protein 1
22	11700001	11900000	282.99	EXOG	exo/endonuclease G
22	11700001	11900000	282.99	ACVR2B	activin A receptor type 2B
6	65900001	66100000	281.726	COMMD8	COMM domain containing 8
6	65800001	66000000	281.726	GABRB1	gamma-aminobutyric acid type A receptor beta1 subunit
8	71300001	71500000	275.773	ADAMDEC1	ADAM-like
22	10100001	10300000	274.354	STAC	SH3 and cysteine rich domain
22	10200001	10400000	274.354	LRRFIP2	LRR binding FLII interacting protein 2
15	77100001	77300000	272.975	SPI1	Spi-1 proto-oncogene
15	77000001	77200000	272.975	NR1H3	nuclear receptor subfamily 1 group H member 3
15	77100001	77300000	272.975	PSMC3	proteasome 26S subunit
15	77000001	77200000	272.975	MADD	MAP kinase activating death domain
15	77100001	77300000	272.975	SLC39A13	solute carrier family 39 member 13
15	77100001	77300000	272.975	RAPSN	receptor associated protein of the synapse
15	77100001	77300000	272.975	CELF1	CUGBP Elav-like family member 1
15	77100001	77300000	272.975	LOC107133473	proline-rich protein HaeIII subfamily 1-like
15	77000001	77200000	272.975	ACP2	acid phosphatase 2
15	77000001	77200000	272.975	MYBPC3	myosin binding protein C
6	2300001	2500000	271.3	NPY1R	neuropeptide Y receptor Y1
6	2300001	2500000	271.3	NPY5R	neuropeptide Y receptor Y5
5	37900001	38100000	271.293	PRICKLE1	prickle planar cell polarity protein 1
3	56800001	57000000	269.637	HS2ST1	heparan sulfate 2-O-sulfotransferase 1
3	56700001	56900000	269.637	LMO4	LIM domain only 4
2	86000001	86200000	267.837	HSPE1	heat shock protein family E (Hsp10) member 1
2	86000001	86200000	267.837	SF3B1	splicing factor 3b subunit 1
2	86000001	86200000	267.837	COQ10B	coenzyme Q10B
2	86000001	86200000	267.837	HSPD1	heat shock protein family D (Hsp60) member 1
2	86000001	86200000	267.837	MOB4	MOB family member 4
2	86000001	86200000	267.837	MARS2	methionyl-tRNA synthetase 2
2	86000001	86200000	267.837	RFTN2	raftlin family member 2
29	26300001	26500000	266.009	SAA3	serum amyloid A 3
29	26200001	26400000	266.009	HPS5	HPS5
29	26200001	26400000	266.009	TSG101	tumor susceptibility 101
29	26200001	26400000	266.009	GTF2H1	general transcription factor IIH subunit 1
29	26300001	26500000	266.009	LOC104968478	serum amyloid A protein
29	26200001	26400000	266.009	LDHA	lactate dehydrogenase A
29	26300001	26500000	266.009	SAA4	serum amyloid A4
29	26300001	26500000	266.009	SAA2	serum amyloid A2
29	26200001	26400000	266.009	LDHC	lactate dehydrogenase C
8	77100001	77300000	264.621	HNRNPK	heterogeneous nuclear ribonucleoprotein K
8	77100001	77300000	264.621	C8H9orf64	chromosome 8 C9orf64 homolog
8	77100001	77300000	264.621	RMI1	RecQ mediated genome instability 1
8	77100001	77300000	264.621	KIF27	kinesin family member 27
5	34500001	34700000	263.122	ARID2	AT-rich interaction domain 2
21	46900001	47100000	262.932	SLC25A21	solute carrier family 25 member 21
2	73200001	73400000	261.45	NIFK	nucleolar protein interacting with the FHA domain of MKI67
2	73300001	73500000	261.45	TSN	translin
2	73200001	73400000	261.45	CLASP1	cytoplasmic linker associated protein 1
16	1800001	2000000	258.488	SOX13	SRY-box 13
16	1800001	2000000	258.488	PLEKHA6	pleckstrin homology domain containing
16	1800001	2000000	258.488	GOLT1A	golgi transport 1A
16	1800001	2000000	258.488	REN	renin
16	1800001	2000000	258.488	ETNK2	ethanolamine kinase 2
16	1800001	2000000	258.488	KISS1	KiSS-1 metastasis suppressor
3	59500001	59700000	258.303	DNASE2B	deoxyribonuclease 2 beta
3	59500001	59700000	258.303	RPF1	ribosome production factor 1 homolog
4	62800001	63000000	253.71	BMPER	BMP binding endothelial regulator
9	400001	600000	253.323	PHF3	PHD finger protein 3
9	400001	600000	253.323	PTP4A1	protein tyrosine phosphatase type IVA
2	113800001	114000000	252.247	NYAP2	neuronal tyrosine-phosphorylated phosphoinositide-3-kinase adaptor 2
8	71200001	71400000	251.991	LOC539009	ras-related GTP-binding protein A
8	94700001	94900000	249.304	ABCA1	ATP binding cassette subfamily A member 1
19	62100001	62300000	248.941	CEP112	centrosomal protein 112
19	62100001	62300000	248.941	AXIN2	axin 2
22	17000001	17200000	248.241	LHFPL4	LHFPL tetraspan subfamily member 4
22	17000001	17200000	248.241	CPNE9	copine family member 9
22	17000001	17200000	248.241	SETD5	SET domain containing 5
22	17000001	17200000	248.241	MTMR14	myotubularin related protein 14
22	17100001	17300000	248.241	THUMPD3	THUMP domain containing 3
5	38000001	38200000	248.223	PPHLN1	periphilin 1
22	10500001	10700000	247.339	DCLK3	doublecortin like kinase 3
6	68200001	68400000	247.309	USP46	ubiquitin specific peptidase 46
10	61200001	61400000	246.34	EID1	EP300 interacting inhibitor of differentiation 1
10	61100001	61300000	246.34	SHC4	SHC adaptor protein 4
10	61100001	61300000	246.34	SECISBP2L	SECIS binding protein 2 like
10	61100001	61300000	246.34	COPS2	COP9 signalosome subunit 2
10	43400001	43600000	245.831	SAV1	salvador family WW domain containing protein 1
10	43300001	43500000	245.831	MAP4K5	mitogen-activated protein kinase kinase kinase kinase 5
10	43400001	43600000	245.831	NIN	ninein
10	43300001	43500000	245.831	ATL1	atlastin GTPase 1
10	43700001	43900000	244.043	PYGL	glycogen phosphorylase L
10	43700001	43900000	244.043	TRIM9	tripartite motif containing 9
10	43700001	43900000	244.043	ABHD12B	abhydrolase domain containing 12B
10	43700001	43900000	244.043	LOC107132849	protein SPT2 homolog
27	21600001	21800000	241.906	LOC515227	putative methyltransferase NSUN5C
19	36900001	37100000	239.795	NXPH3	neurexophilin 3
19	36800001	37000000	239.795	TAC4	tachykinin 4
19	36900001	37100000	239.795	NGFR	nerve growth factor receptor
19	36800001	37000000	239.795	SPOP	speckle type BTB/POZ protein
19	36800001	37000000	239.795	KAT7	lysine acetyltransferase 7
19	36800001	37000000	239.795	SLC35B1	solute carrier family 35 member B1
19	36800001	37000000	239.795	FAM117A	family with sequence similarity 117 member A
8	10200001	10400000	239.631	FBXO16	F-box protein 16
8	10200001	10400000	239.631	PNOC	prepronociceptin
8	10200001	10400000	239.631	ZNF395	zinc finger protein 395
8	10200001	10400000	239.631	FZD3	frizzled class receptor 3
5	38200001	38400000	239.018	ZCRB1	zinc finger CCHC-type and RNA binding motif containing 1
7	64600001	64800000	237.986	GRIA1	glutamate ionotropic receptor AMPA type subunit 1
7	65900001	66100000	237.687	FAXDC2	fatty acid hydroxylase domain containing 2
7	65900001	66100000	237.687	GEMIN5	gem nuclear organelle associated protein 5
7	65900001	66100000	237.687	CNOT8	CCR4-NOT transcription complex subunit 8
7	65800001	66000000	237.687	LARP1	La ribonucleoprotein domain family member 1
6	4500001	4700000	236.887	PRDM5	PR/SET domain 5
18	21500001	21700000	235.583	LOC112442284	uncharacterized LOC112442284
18	21500001	21700000	235.583	CHD9	chromodomain helicase DNA binding protein 9
11	74600001	74800000	234.02	NCOA1	nuclear receptor coactivator 1
9	34300001	34500000	233.902	NT5DC1	5'-nucleotidase domain containing 1
9	34200001	34400000	233.902	CALHM6	calcium homeostasis modulator family member 6
9	34200001	34400000	233.902	CALHM5	calcium homeostasis modulator family member 5
9	34200001	34400000	233.902	DSE	dermatan sulfate epimerase
9	34300001	34500000	233.902	TSPYL4	TSPY like 4
9	34200001	34400000	233.902	TRAPPC3L	trafficking protein particle complex 3 like
9	34300001	34500000	233.902	TSPYL1	TSPY like 1
12	11500001	11700000	233.529	VWA8	von Willebrand factor A domain containing 8
18	41700001	41900000	232.691	TSHZ3	teashirt zinc finger homeobox 3
9	65700001	65900000	231.177	THEMIS	thymocyte selection associated
11	29100001	29300000	231.037	SOCS5	suppressor of cytokine signaling 5
11	29200001	29400000	231.037	MCFD2	multiple coagulation factor deficiency 2
15	76800001	77000000	230.91	LRP4	LDL receptor related protein 4
15	76900001	77100000	230.91	DDB2	damage specific DNA binding protein 2
15	76800001	77000000	230.91	C15H11orf49	chromosome 15 C11orf49 homolog
15	76900001	77100000	230.91	PACSIN3	protein kinase C and casein kinase substrate in neurons 3
15	76900001	77100000	230.91	ARFGAP2	ADP ribosylation factor GTPase activating protein 2
3	34100001	34300000	228.728	C3H1orf194	chromosome 3 C1orf194 homolog
3	34100001	34300000	228.728	TMEM167B	transmembrane protein 167B
1	71300001	71500000	228.293	MELTF	melanotransferrin
1	71300001	71500000	228.293	NCBP2-AS2	NCBP2 antisense RNA 2 (head to head)
1	71300001	71500000	228.293	PAK2	p21 (RAC1) activated kinase 2
1	71300001	71500000	228.293	PIGZ	phosphatidylinositol glycan anchor biosynthesis class Z
1	71300001	71500000	228.293	NCBP2	nuclear cap binding protein subunit 2
1	71300001	71500000	228.293	SENP5	SUMO specific peptidase 5
16	12000001	12200000	227.452	UCHL5	ubiquitin C-terminal hydrolase L5
16	12000001	12200000	227.452	TROVE2	TROVE domain family member 2
16	12000001	12200000	227.452	GLRX2	glutaredoxin 2
16	12000001	12200000	227.452	CDC73	cell division cycle 73
16	12000001	12200000	227.452	B3GALT2	beta-1
25	1500001	1700000	227.32	NDUFB10	NADH:ubiquinone oxidoreductase subunit B10
25	1600001	1800000	227.32	MLST8	MTOR associated protein
25	1600001	1800000	227.32	BRICD5	BRICHOS domain containing 5
25	1600001	1800000	227.32	RNPS1	RNA binding protein with serine rich domain 1
25	1500001	1700000	227.32	NTHL1	nth like DNA glycosylase 1
25	1500001	1700000	227.32	NPW	neuropeptide W
25	1500001	1700000	227.32	NOXO1	NADPH oxidase organizer 1
25	1600001	1800000	227.32	CASKIN1	CASK interacting protein 1
25	1500001	1700000	227.32	RPS2	ribosomal protein S2
25	1500001	1700000	227.32	TSC2	TSC complex subunit 2
25	1600001	1800000	227.32	DNASE1L2	deoxyribonuclease 1 like 2
25	1500001	1700000	227.32	RPL3L	ribosomal protein L3 like
25	1500001	1700000	227.32	MSRB1	methionine sulfoxide reductase B1
25	1500001	1700000	227.32	ZNF598	zinc finger protein 598
25	1500001	1700000	227.32	TRAF7	TNF receptor associated factor 7
25	1500001	1700000	227.32	TBL3	transducin beta like 3
25	1500001	1700000	227.32	GFER	growth factor
25	1500001	1700000	227.32	SLC9A3R2	SLC9A3 regulator 2
25	1600001	1800000	227.32	ABCA3	ATP binding cassette subfamily A member 3
25	1600001	1800000	227.32	PGP	phosphoglycolate phosphatase
25	1500001	1700000	227.32	SYNGR3	synaptogyrin 3
25	1500001	1700000	227.32	RNF151	ring finger protein 151
25	1500001	1700000	227.32	PKD1	polycystin 1
25	1500001	1700000	227.32	RAB26	RAB26
25	1600001	1800000	227.32	ECI1	enoyl-CoA delta isomerase 1
25	1600001	1800000	227.32	E4F1	E4F transcription factor 1
9	67200001	67400000	226.898	LAMA2	laminin subunit alpha 2
17	56800001	57000000	226.369	TAOK3	TAO kinase 3
17	56800001	57000000	226.369	SUDS3	SDS3 homolog
17	56900001	57100000	226.369	PEBP1	phosphatidylethanolamine binding protein 1
22	17200001	17400000	226.125	SRGAP3	SLIT-ROBO Rho GTPase activating protein 3
22	55400001	55600000	226.042	ATG7	autophagy related 7
22	55400001	55600000	226.042	VGLL4	vestigial like family member 4
6	41300001	41500000	225.116	KCNIP4	potassium voltage-gated channel interacting protein 4
5	28300001	28500000	224.883	GALNT6	polypeptide N-acetylgalactosaminyltransferase 6
5	28300001	28500000	224.883	CELA1	chymotrypsin like elastase family member 1
5	28300001	28500000	224.883	BIN2	bridging integrator 2
5	28200001	28400000	224.883	SLC4A8	solute carrier family 4 member 8
5	28200001	28400000	224.883	SCN8A	sodium voltage-gated channel alpha subunit 8
5	39700001	39900000	223.335	CNTN1	contactin 1

## Sheet: Table S5
Table S5. A summary of genes from π-ratio in Holstein cattle.
Chrom	Starting position	Ending position	π-ratio	Gene	Description
7	95220001	95270000	4.60206	ELL2	elongation factor for RNA polymerase II 2
3	16780001	16830000	4.48149	S100A4	S100 calcium binding protein A4
3	16780001	16830000	4.48149	S100A3	S100 calcium binding protein A3
3	16780001	16830000	4.48149	S100A2	S100 calcium binding protein A2
3	16780001	16830000	4.48149	S100A5	S100 calcium binding protein A5
20	71940001	71990000	4.46852	LOC524810	IgM
3	16720001	16770000	4.44977	S100A16	S100 calcium binding protein A16
3	16720001	16770000	4.44977	S100A1	S100 calcium binding protein A1
3	16720001	16770000	4.44977	S100A13	S100 calcium binding protein A13
3	16720001	16770000	4.44977	S100A14	S100 calcium binding protein A14
20	25080001	25130000	4.44571	ARL15	ADP ribosylation factor like GTPase 15
10	65300001	65350000	4.41454	SORD	sorbitol dehydrogenase
11	99580001	99630000	4.41266	PTPA	protein phosphatase 2 phosphatase activator
11	99580001	99630000	4.41266	IER5L	immediate early response 5 like
3	8880001	8930000	4.38021	CD48	CD48 molecule
16	44720001	44770000	4.37161	RERE	arginine-glutamic acid dipeptide repeats
18	52500001	52550000	4.36151	CBLC	Cbl proto-oncogene C
21	69800001	69850000	4.34679	LOC112443194	uncharacterized LOC112443194
26	800001	850000	4.33882	IPMK	inositol polyphosphate multikinase
10	71840001	71890000	4.33567	RTN1	reticulon 1
10	71840001	71890000	4.33567	CCDC175	coiled-coil domain containing 175
7	49640001	49690000	4.33099	GFRA3	GDNF family receptor alpha 3
7	70860001	70910000	4.33099	UBLCP1	ubiquitin like domain containing CTD phosphatase 1
7	70860001	70910000	4.33099	IL12B	interleukin 12B
7	49660001	49710000	4.33099	CDC25C	cell division cycle 25C
3	16800001	16850000	4.3279	LOC618256	protein S100-A6
7	51260001	51310000	4.32636	PURA	purine rich element binding protein A
19	27100001	27150000	4.32331	SLC35G6	solute carrier family 35 member G6
19	27100001	27150000	4.32331	ZBTB4	zinc finger and BTB domain containing 4
13	64940001	64990000	4.30833	PHF20	PHD finger protein 20
29	12920001	12970000	4.30103	FAM181B	family with sequence similarity 181 member B
19	52300001	52350000	4.30103	LOC512869	ring finger protein 213-like
16	41080001	41130000	4.28539	DHRS3	dehydrogenase/reductase 3
7	50420001	50470000	4.28539	SIL1	SIL1 nucleotide exchange factor
8	103340001	103390000	4.28261	COL27A1	collagen type XXVII alpha 1 chain
3	9500001	9550000	4.27846	ATP1A2	ATPase Na+/K+ transporting subunit alpha 2
3	9500001	9550000	4.27846	ATP1A4	ATPase Na+/K+ transporting subunit alpha 4
7	80001	130000	4.26761	LOC112447312	uncharacterized LOC112447312
7	80001	130000	4.26761	LOC101907627	uncharacterized LOC101907627
14	30900001	30950000	4.26761	SGK3	serum/glucocorticoid regulated kinase family
16	42340001	42390000	4.26096	UBIAD1	UbiA prenyltransferase domain containing 1
8	106180001	106230000	4.25964	ASTN2	astrotactin 2
8	76000001	76050000	4.25311	LOC104969408	endogenous retrovirus group PABLB member 1 Env polyprotein
8	76000001	76050000	4.25311	LOC508933	uncharacterized LOC508933
9	19780001	19830000	4.25052	BCKDHB	branched chain keto acid dehydrogenase E1 subunit beta
7	45860001	45910000	4.24159	CDKL3	cyclin dependent kinase like 3
26	38240001	38290000	4.24033	RAB11FIP2	RAB11 family interacting protein 2
2	72060001	72110000	4.23657	INHBB	inhibin subunit beta B
1	158180001	158230000	4.23533	TXLNA	taxilin alpha
20	31780001	31830000	4.23533	CCDC152	coiled-coil domain containing 152
19	27020001	27070000	4.22792	EIF5A	eukaryotic translation initiation factor 5A
19	27020001	27070000	4.22792	TNK1	tyrosine kinase non receptor 1
19	27020001	27070000	4.22792	ACAP1	ArfGAP with coiled-coil
19	27020001	27070000	4.22792	TMEM95	transmembrane protein 95
8	72520001	72570000	4.22792	DOCK5	dedicator of cytokinesis 5
19	27020001	27070000	4.22792	KCTD11	potassium channel tetramerization domain containing 11
19	27020001	27070000	4.22792	NEURL4	neuralized E3 ubiquitin protein ligase 4
19	27020001	27070000	4.22792	GPS2	G protein pathway suppressor 2
7	49700001	49750000	4.2267	KDM3B	lysine demethylase 3B
7	49700001	49750000	4.2267	FAM53C	family with sequence similarity 53 member C
7	49700001	49750000	4.2267	SLBP2	oocyte-specific histone RNA stem-loop-binding protein 2-like
7	51320001	51370000	4.22427	CYSTM1	cysteine rich transmembrane module containing 1
9	89240001	89290000	4.22306	SYNE1	spectrin repeat containing nuclear envelope protein 1
19	27120001	27170000	4.22185	POLR2A	RNA polymerase II subunit A
11	99500001	99550000	4.22064	DOLPP1	dolichyldiphosphatase 1
11	99500001	99550000	4.22064	SH3GLB2	SH3 domain containing GRB2 like
11	99500001	99550000	4.22064	MIGA2	mitoguardin 2
3	12100001	12150000	4.21824	LOC512286	antigen-presenting glycoprotein CD1d-like
3	12100001	12150000	4.21824	LOC788175	antigen-presenting glycoprotein CD1d-like
1	74000001	74050000	4.21705	ATP13A5	ATPase 13A5
7	43360001	43410000	4.21705	PRTN3	proteinase 3
7	43360001	43410000	4.21705	AZU1	azurocidin 1
1	74000001	74050000	4.21705	ATP13A4	ATPase 13A4
16	80900001	80950000	4.21467	TNNT2	troponin T2
26	41800001	41850000	4.21348	NSMCE4A	NSE4 homolog A
12	86920001	86970000	4.20878	RASA3	RAS p21 protein activator 3
19	52140001	52190000	4.20412	LOC509283	E3 ubiquitin-protein ligase RNF213
1	157980001	158030000	4.20066	GPX5	glutathione peroxidase 5
1	157980001	158030000	4.20066	GPX6	glutathione peroxidase 6
7	50580001	50630000	4.19156	PAIP2	poly(A) binding protein interacting protein 2
7	50580001	50630000	4.19156	MATR3	matrin 3
2	20680001	20730000	4.19156	HOXD1	homeobox D1
6	88200001	88250000	4.18932	ANKRD17	ankyrin repeat domain 17
3	9560001	9610000	4.18932	KCNJ9	potassium voltage-gated channel subfamily J member 9
3	9560001	9610000	4.18932	IGSF8	immunoglobulin superfamily member 8
3	9560001	9610000	4.18932	KCNJ10	potassium voltage-gated channel subfamily J member 10
10	18840001	18890000	4.1882	MYO9A	myosin IXA
19	27040001	27090000	4.18709	PLSCR3	phospholipid scramblase 3
23	13280001	13330000	4.18709	KIF6	kinesin family member 6
19	27040001	27090000	4.18709	TMEM256	transmembrane protein 256
19	27040001	27090000	4.18709	NLGN2	neuroligin 2
7	51280001	51330000	4.18597	IGIP	IgA inducing protein
16	51460001	51510000	4.18265	PERM1	PPARGC1 and ESRR induced regulator
16	51460001	51510000	4.18265	KLHL17	kelch like family member 17
16	51460001	51510000	4.18265	HES4	hes family bHLH transcription factor 4
16	51460001	51510000	4.18265	ISG15	ISG15 ubiquitin-like modifier
17	8460001	8510000	4.17718	IQCM	IQ motif containing M
15	84700001	84750000	4.17609	LOC112441561	olfactory receptor 5D18-like
4	94500001	94550000	4.17393	KLF14	Kruppel like factor 14
7	46100001	46150000	4.16643	SAR1B	secretion associated Ras related GTPase 1B
6	97840001	97890000	4.16431	PLAC8	placenta-specific 8
8	61840001	61890000	4.16431	TRMT10B	tRNA methyltransferase 10B
6	97840001	97890000	4.16431	COPS4	COP9 signalosome subunit 4
8	61840001	61890000	4.16431	EXOSC3	exosome component 3
8	61840001	61890000	4.16431	LOC514189	uncharacterized LOC514189
9	87140001	87190000	4.16325	LOC785982	retinoic acid early transcript 1E
9	87140001	87190000	4.16325	ULBP17	UL16-binding protein 17
13	20620001	20670000	4.16115	MALRD1	MAM and LDL receptor class A domain containing 1
7	45920001	45970000	4.1601	CDKN2AIPNL	CDKN2A interacting protein N-terminal like
16	38940001	38990000	4.15594	PRRC2C	proline rich coiled-coil 2C
11	30080001	30130000	4.15594	MSH6	mutS homolog 6
8	61940001	61990000	4.1549	DCAF10	DDB1 and CUL4 associated factor 10
8	61940001	61990000	4.1549	SLC25A51	solute carrier family 25 member 51
19	140001	190000	4.15387	LOC524702	olfactory receptor 140
11	32400001	32450000	4.15284	NRXN1	neurexin 1
26	51980001	52030000	4.14976	PWWP2B	PWWP domain containing 2B
12	70360001	70410000	4.14976	LOC107133005	multidrug resistance-associated protein 4-like
16	80280001	80330000	4.14772	LGR6	leucine rich repeat containing G protein-coupled receptor 6
16	43580001	43630000	4.14569	CTNNBIP1	catenin beta interacting protein 1
16	43580001	43630000	4.14569	LZIC	leucine zipper and CTNNBIP1 domain containing
16	43580001	43630000	4.14569	NMNAT1	nicotinamide nucleotide adenylyltransferase 1
8	76080001	76130000	4.14468	FAM205A	family with sequence similarity 205
13	440001	490000	4.14367	LOC788089	olfactory receptor 4C11
27	28400001	28450000	4.14367	NRG1	neuregulin 1
7	61700001	61750000	4.14267	CD74	CD74 molecule
7	46160001	46210000	4.13966	SEC24A	SEC24 homolog A
16	42360001	42410000	4.13767	MTOR	mechanistic target of rapamycin kinase
1	109140001	109190000	4.13767	RSRC1	arginine and serine rich coiled-coil 1
16	41680001	41730000	4.13569	PLOD1	procollagen-lysine
7	49760001	49810000	4.13175	REEP2	receptor accessory protein 2
12	71500001	71550000	4.12979	LOC107131218	multidrug resistance-associated protein 4-like
8	111980001	112030000	4.12979	MYT1L	myelin transcription factor 1 like
8	76040001	76090000	4.12301	CCL21	C-C motif chemokine ligand 21
7	45900001	45950000	4.12205	UBE2B	ubiquitin conjugating enzyme E2 B
19	27300001	27350000	4.12205	SAT2	spermidine/spermine N1-acetyltransferase family member 2
19	27300001	27350000	4.12205	SHBG	sex hormone binding globulin
21	15900001	15950000	4.12014	SV2B	synaptic vesicle glycoprotein 2B
23	21740001	21790000	4.12014	LOC613394	olfactory receptor 1030-like
23	21740001	21790000	4.12014	LOC781635	liprin-alpha-1-like
29	42520001	42570000	4.11919	FKBP2	FK506 binding protein 2
7	4620001	4670000	4.11919	FKBP8	FK506 binding protein 8
29	42520001	42570000	4.11919	PLCB3	phospholipase C beta 3
29	42520001	42570000	4.11919	PPP1R14B	protein phosphatase 1 regulatory inhibitor subunit 14B
29	42520001	42570000	4.11919	NUDT22	nudix hydrolase 22
7	4620001	4670000	4.11919	ELL	elongation factor for RNA polymerase II
29	42520001	42570000	4.11919	VEGFB	vascular endothelial growth factor B
29	42520001	42570000	4.11919	TRPT1	tRNA phosphotransferase 1
29	42520001	42570000	4.11919	DNAJC4	DnaJ heat shock protein family (Hsp40) member C4
29	42520001	42570000	4.11919	FERMT3	fermitin family member 3
12	32080001	32130000	4.11823	CDX2	caudal type homeobox 2
29	42560001	42610000	4.11823	KCNK4	potassium two pore domain channel subfamily K member 4
29	42560001	42610000	4.11823	ESRRA	estrogen related receptor alpha
12	32080001	32130000	4.11823	PDX1	pancreatic and duodenal homeobox 1
29	42560001	42610000	4.11823	CATSPERZ	catsper channel auxiliary subunit zeta
10	85800001	85850000	4.11729	LTBP2	latent transforming growth factor beta binding protein 2
28	13620001	13670000	4.11445	RASGEF1A	RasGEF domain family member 1A
12	70000001	70050000	4.11163	LOC784305	multidrug resistance-associated protein 4-like
17	68420001	68470000	4.11163	KREMEN1	kringle containing transmembrane protein 1
16	80260001	80310000	4.1107	UBE2T	ubiquitin conjugating enzyme E2 T
13	73220001	73270000	4.10883	RIMS4	regulating synaptic membrane exocytosis 4
13	61360001	61410000	4.10605	DUSP15	dual specificity phosphatase 15
13	61360001	61410000	4.10605	LOC618409	interferon regulatory factor 4
13	61360001	61410000	4.10605	FOXS1	forkhead box S1
13	61360001	61410000	4.10605	MYLK2	myosin light chain kinase 2
3	103540001	103590000	4.10421	CCDC30	coiled-coil domain containing 30
3	103540001	103590000	4.10421	PPIH	peptidylprolyl isomerase H
6	84560001	84610000	4.10146	LOC540544	UDP-glucuronosyltransferase 2B17
29	42540001	42590000	4.10146	BAD	BCL2 associated agonist of cell death
29	42540001	42590000	4.10146	GPR137	G protein-coupled receptor 137
5	26000001	26050000	4.10146	HOXC10	homeobox C10
7	50640001	50690000	4.10054	SPATA24	spermatogenesis associated 24
7	50640001	50690000	4.10054	DNAJC18	DnaJ heat shock protein family (Hsp40) member C18
7	50620001	50670000	4.09963	PROB1	proline rich basic protein 1
7	50620001	50670000	4.09963	MZB1	marginal zone B and B1 cell specific protein
14	30840001	30890000	4.09151	VCPIP1	valosin containing protein interacting protein 1
17	67180001	67230000	4.08619	MN1	MN1 proto-oncogene
11	70880001	70930000	4.0853	TRMT61B	tRNA methyltransferase 61B
11	70880001	70930000	4.0853	SPDYA	speedy/RINGO cell cycle regulator family member A
2	86620001	86670000	4.08442	PLCL1	phospholipase C like 1 (inactive)
7	47520001	47570000	4.08267	SMAD5	SMAD family member 5
11	25760001	25810000	4.08267	THADA	THADA
1	83080001	83130000	4.08267	ABCC5	ATP binding cassette subfamily C member 5
8	76020001	76070000	4.0818	CCL19	C-C motif chemokine ligand 19
2	23980001	24030000	4.08005	PDK1	pyruvate dehydrogenase kinase 1
7	45800001	45850000	4.08005	PPP2CA	protein phosphatase 2 catalytic subunit alpha
7	49480001	49530000	4.07918	WNT8A	Wnt family member 8A
11	68560001	68610000	4.07745	SNRPG	small nuclear ribonucleoprotein polypeptide G
19	27080001	27130000	4.07572	TMEM102	transmembrane protein 102
19	27080001	27130000	4.07572	CHRNB1	cholinergic receptor nicotinic beta 1 subunit
5	11020001	11070000	4.07572	PPFIA2	PTPRF interacting protein alpha 2
19	27080001	27130000	4.07572	FGF11	fibroblast growth factor 11
3	3100001	3150000	4.07486	TMCO1	transmembrane and coiled-coil domains 1
2	84760001	84810000	4.07314	HECW2	HECT
2	136160001	136210000	4.07229	LOC788414	epithelial splicing regulatory protein 1
25	30640001	30690000	4.07229	AUTS2	AUTS2
16	44520001	44570000	4.06973	ENO1	enolase 1
25	21560001	21610000	4.06888	PRKCB	protein kinase C beta
6	1	50000	4.06888	LOC788476	olfactory receptor 5D13
10	71620001	71670000	4.06719	DAAM1	dishevelled associated activator of morphogenesis 1
11	70160001	70210000	4.06466	ALK	ALK receptor tyrosine kinase
4	106640001	106690000	4.06466	TMEM139	transmembrane protein 139
4	106640001	106690000	4.06466	GSTK1	glutathione S-transferase kappa 1
4	106640001	106690000	4.06466	CASP2	caspase 2
16	43740001	43790000	4.06298	PIK3CD	phosphatidylinositol-4
12	36640001	36690000	4.06215	ATP12A	ATPase H+/K+ transporting non-gastric alpha2 subunit
25	18020001	18070000	4.06131	PDILT	protein disulfide isomerase like
25	18020001	18070000	4.06131	UMOD	uromodulin
29	42120001	42170000	4.06048	RTN3	reticulon 3
29	42120001	42170000	4.06048	SPINDOC	spindlin interactor and repressor of chromatin binding
29	42120001	42170000	4.06048	C29H11orf95	chromosome 29 C11orf95 homolog
13	24300001	24350000	4.05799	LOC107131382	uncharacterized protein C10orf67
13	61380001	61430000	4.05634	TTLL9	tubulin tyrosine ligase like 9
6	99580001	99630000	4.05634	WDFY3	WD repeat and FYVE domain containing 3
19	52440001	52490000	4.05552	GAA	glucosidase alpha
26	41780001	41830000	4.05552	LOC101907255	putative uncharacterized protein ZNRD1-AS1
19	52440001	52490000	4.05552	EIF4A3	eukaryotic translation initiation factor 4A3
19	52440001	52490000	4.05552	CARD14	caspase recruitment domain family member 14
28	16520001	16570000	4.05306	CDK1	cyclin dependent kinase 1
12	70780001	70830000	4.05224	LOC100336232	multidrug resistance-associated protein 4-like
16	42140001	42190000	4.05224	DISP3	dispatched RND transporter family member 3
12	70780001	70830000	4.05224	LOC523431	multidrug resistance-associated protein 4-like
2	24060001	24110000	4.05224	ITGA6	integrin subunit alpha 6
7	4580001	4630000	4.05061	UBA52	ubiquitin A-52 residue ribosomal protein fusion product 1
7	4580001	4630000	4.05061	TMEM59L	transmembrane protein 59 like
16	57000001	57050000	4.05061	TNR	tenascin R
7	4580001	4630000	4.05061	REX1BD	required for excision 1-B domain containing
7	4580001	4630000	4.05061	CRLF1	cytokine receptor like factor 1
7	4580001	4630000	4.05061	KXD1	KxDL motif containing 1
7	61720001	61770000	4.0498	RPS14	ribosomal protein S14
13	49120001	49170000	4.04899	BMP2	bone morphogenetic protein 2
7	61200001	61250000	4.04737	PDE6A	phosphodiesterase 6A
3	18580001	18630000	4.04576	TCHH	trichohyalin
3	18580001	18630000	4.04576	RPTN	repetin
10	65280001	65330000	4.04415	DUOX2	dual oxidase 2
10	65280001	65330000	4.04415	DUOXA2	dual oxidase maturation factor 2
10	65280001	65330000	4.04415	DUOX1	dual oxidase 1
4	101520001	101570000	4.04415	DGKI	diacylglycerol kinase iota
10	65280001	65330000	4.04415	DUOXA1	dual oxidase maturation factor 1
23	18600001	18650000	4.04335	RUNX2	runt related transcription factor 2
23	18600001	18650000	4.04335	SUPT3H	SPT3 homolog
7	43340001	43390000	4.04335	PLPPR3	phospholipid phosphatase related 3
16	40780001	40830000	4.04096	TNFSF4	TNF superfamily member 4
11	67980001	68030000	4.04016	AAK1	AP2 associated kinase 1
4	76820001	76870000	4.03858	TMED4	transmembrane p24 trafficking protein 4
4	76820001	76870000	4.03858	OGDH	oxoglutarate dehydrogenase
4	76820001	76870000	4.03858	DDX56	DEAD-box helicase 56
16	80980001	81030000	4.03858	LOC100297820	patched domain-containing protein 3-like
16	460001	510000	4.03858	OR5L1	olfactory receptor
2	52340001	52390000	4.03858	GTDC1	glycosyltransferase like domain containing 1
26	41620001	41670000	4.03779	ATE1	arginyltransferase 1
1	92500001	92550000	4.037	NAALADL2	N-acetylated alpha-linked acidic dipeptidase like 2
26	42420001	42470000	4.03621	DMBT1	deleted in malignant brain tumors 1
5	35540001	35590000	4.03464	NELL2	neural EGFL like 2
2	124840001	124890000	4.03386	RCC1	regulator of chromosome condensation 1
11	98580001	98630000	4.03308	ST6GALNAC4	ST6 N-acetylgalactosaminide alpha-2
11	98580001	98630000	4.03308	PIP5KL1	phosphatidylinositol-4-phosphate 5-kinase like 1
7	70700001	70750000	4.03308	RNF145	ring finger protein 145
11	98580001	98630000	4.03308	DPM2	dolichyl-phosphate mannosyltransferase subunit 2
11	98580001	98630000	4.03308	FAM102A	family with sequence similarity 102 member A
16	43680001	43730000	4.03074	CLSTN1	calsyntenin 1
1	82880001	82930000	4.02919	CAMK2N2	calcium/calmodulin dependent protein kinase II inhibitor 2
1	82880001	82930000	4.02919	ALG3	ALG3
23	31220001	31270000	4.02919	POM121L2	POM121 transmembrane nucleoporin like 2
8	96980001	97030000	4.02919	RAD23B	RAD23 homolog B
14	40820001	40870000	4.02841	LOC782385	sentrin-specific protease 8
3	109900001	109950000	4.02533	AGO4	argonaute 4
16	43500001	43550000	4.02457	RBP7	retinol binding protein 7
1	83180001	83230000	4.02457	LOC782787	cytochrome P450 2J2-like
11	64820001	64870000	4.0238	MEIS1	Meis homeobox 1
7	49820001	49870000	4.02228	ETF1	eukaryotic translation termination factor 1
5	32480001	32530000	4.02228	RAPGEF3	Rap guanine nucleotide exchange factor 3
8	61160001	61210000	4.02076	ZCCHC7	zinc finger CCHC-type containing 7
8	61160001	61210000	4.02076	PAX5	paired box 5
18	52480001	52530000	4.01924	BCL3	B cell CLL/lymphoma 3
11	26460001	26510000	4.01924	SLC10A6	solute carrier family 10 (sodium/bile acid cotransporter)
18	52480001	52530000	4.01924	CEACAM16	carcinoembryonic antigen related cell adhesion molecule 16
17	10660001	10710000	4.01924	EDNRA	endothelin receptor type A
11	26460001	26510000	4.01924	PPM1B	protein phosphatase
1	92620001	92670000	4.01848	LOC616200	glyceraldehyde-3-phosphate dehydrogenase-like
16	51160001	51210000	4.01773	INTS11	integrator complex subunit 11
16	51160001	51210000	4.01773	CPTP	ceramide-1-phosphate transfer protein
16	51160001	51210000	4.01773	TAS1R3	taste 1 receptor member 3
16	80880001	80930000	4.01698	LAD1	ladinin 1
20	51200001	51250000	4.01698	CDH12	cadherin 12
10	37860001	37910000	4.01622	HAUS2	HAUS augmin like complex subunit 2
10	37860001	37910000	4.01622	SNAP23	synaptosome associated protein 23
10	37860001	37910000	4.01622	LRRC57	leucine rich repeat containing 57
10	37860001	37910000	4.01622	STARD9	StAR related lipid transfer domain containing 9
10	85900001	85950000	4.01622	AREL1	apoptosis resistant E3 ubiquitin protein ligase 1
29	260001	310000	4.01547	LOC789688	ankyrin repeat domain-containing protein 26-like
29	260001	310000	4.01547	LOC104970173	tropomyosin alpha-3 chain-like
2	89740001	89790000	4.01472	CFLAR	CASP8 and FADD like apoptosis regulator
28	13760001	13810000	4.01398	HNRNPF	heterogeneous nuclear ribonucleoprotein F
28	13760001	13810000	4.01398	FXYD4	FXYD domain containing ion transport regulator 4
2	121320001	121370000	4.01323	CCDC28B	coiled-coil domain containing 28B
5	50660001	50710000	4.01323	PPM1H	protein phosphatase
7	43320001	43370000	4.01248	PTBP1	polypyrimidine tract binding protein 1
8	50560001	50610000	4.01174	RORB	RAR related orphan receptor B
15	47220001	47270000	4.011	OR52E6	olfactory receptor
11	70940001	70990000	4.011	PPP1CB	protein phosphatase 1 catalytic subunit beta
15	47220001	47270000	4.011	OR52N2	olfactory receptor
13	23440001	23490000	4.01025	BMI1	BMI1 proto-oncogene
13	23440001	23490000	4.01025	SPAG6	sperm associated antigen 6
1	74800001	74850000	4.01025	FGF12	fibroblast growth factor 12
15	35800001	35850000	4.00951	SOX6	SRY-box 6
29	44700001	44750000	4.00877	RBM4B	RNA binding motif protein 4B
10	85980001	86030000	4.00877	FCF1	FCF1
10	85980001	86030000	4.00877	YLPM1	YLP motif containing 1
2	58540001	58590000	4.00804	SPOPL	speckle type BTB/POZ protein like
12	70460001	70510000	4.0073	LOC107131272	multidrug resistance-associated protein 4-like
16	71660001	71710000	4.0073	LPGAT1	lysophosphatidylglycerol acyltransferase 1
5	32460001	32510000	4.0073	SLC48A1	solute carrier family 48 member 1
5	32460001	32510000	4.0073	HDAC7	histone deacetylase 7
3	98440001	98490000	4.00583	TRABD2B	TraB domain containing 2B
29	1860001	1910000	4.00436	MTNR1B	melatonin receptor 1B
24	48580001	48630000	4.00363	SMAD7	SMAD family member 7
22	23720001	23770000	4.00218	CNTN4	contactin 4
13	36040001	36090000	4.00218	WAC	WW domain containing adaptor with coiled-coil
16	55040001	55090000	4.00218	SLC9C2	solute carrier family 9 member C2 (putative)
15	84660001	84710000	4.00218	LOC509025	olfactory receptor 4C13
16	55040001	55090000	4.00218	TEX50	testis expressed 50
3	109860001	109910000	4.00218	AGO1	argonaute 1
16	55040001	55090000	4.00218	ANKRD45	ankyrin repeat domain 45
3	109860001	109910000	4.00218	AGO3	argonaute RISC catalytic component 3
3	18640001	18690000	4	LOC112445946	trichohyalin-like
3	18640001	18690000	4	TCHHL1	trichohyalin like 1
14	20260001	20310000	4	SNTG1	syntrophin gamma 1
10	79880001	79930000	3.99783	RAD51B	RAD51 paralog B
19	57780001	57830000	3.99783	SDK2	sidekick cell adhesion molecule 2
7	61660001	61710000	3.99783	TCOF1	treacle ribosome biogenesis factor 1
7	46020001	46070000	3.99711	JADE2	jade family PHD finger 2
3	81760001	81810000	3.99568	ROR1	receptor tyrosine kinase like orphan receptor 1
26	620001	670000	3.99425	UBE2D1	ubiquitin conjugating enzyme E2 D1
2	120700001	120750000	3.99353	RNF19B	ring finger protein 19B
19	27060001	27110000	3.99353	LOC112442746	uncharacterized protein SPEM3
19	27060001	27110000	3.99353	SPEM1	spermatid maturation 1
19	27060001	27110000	3.99353	SPEM2	SPEM family member 2
3	113060001	113110000	3.99211	DGKD	diacylglycerol kinase delta
14	27040001	27090000	3.99211	ASPH	aspartate beta-hydroxylase
18	56020001	56070000	3.99211	BCL2L12	BCL2 like 12
18	56020001	56070000	3.99211	IRF3	interferon regulatory factor 3
16	51140001	51190000	3.9914	MXRA8	matrix remodeling associated 8
16	51140001	51190000	3.9914	DVL1	dishevelled segment polarity protein 1
20	18640001	18690000	3.98998	DEPDC1B	DEP domain containing 1B
1	93400001	93450000	3.98928	NLGN1	neuroligin 1
7	67280001	67330000	3.98787	SGCD	sarcoglycan delta
8	61720001	61770000	3.98787	FRMPD1	FERM and PDZ domain containing 1
4	35600001	35650000	3.98716	SEMA3D	semaphorin 3D
11	30700001	30750000	3.98716	FOXN2	forkhead box N2
13	24180001	24230000	3.98646	C13H10orf67	chromosome 13 C10orf67 homolog
13	24180001	24230000	3.98646	PTF1A	pancreas associated transcription factor 1a
21	1200001	1250000	3.98576	MAGEL2	MAGE family member L2
29	18340001	18390000	3.98576	AQP11	aquaporin 11
1	2500001	2550000	3.98576	OLIG2	oligodendrocyte transcription factor 2
29	18340001	18390000	3.98576	CLNS1A	chloride nucleotide-sensitive channel 1A
14	8720001	8770000	3.98576	KCNQ3	potassium voltage-gated channel subfamily Q member 3
10	58780001	58830000	3.98576	DMXL2	Dmx like 2
1	15780001	15830000	3.98366	NCAM2	neural cell adhesion molecule 2
3	16700001	16750000	3.98366	SNAPIN	SNAP associated protein
3	16700001	16750000	3.98366	CHTOP	chromatin target of PRMT1
3	16700001	16750000	3.98366	NPR1	natriuretic peptide receptor 1
3	16700001	16750000	3.98366	ILF2	interleukin enhancer binding factor 2
13	11760001	11810000	3.98297	CAMK1D	calcium/calmodulin dependent protein kinase ID
17	54460001	54510000	3.98227	TCTN1	tectonic family member 1
17	54460001	54510000	3.98227	HVCN1	hydrogen voltage gated channel 1
15	58920001	58970000	3.9795	METTL15	methyltransferase like 15
1	77100001	77150000	3.9795	P3H2	prolyl 3-hydroxylase 2
10	29800001	29850000	3.97812	FMN1	formin 1
2	20700001	20750000	3.97812	HOXD3	homeobox D3
19	22500001	22550000	3.97812	YWHAE	tyrosine 3-monooxygenase/tryptophan 5-monooxygenase activation protein epsilon
8	26240001	26290000	3.97744	ADAMTSL1	ADAMTS like 1
21	58940001	58990000	3.97744	SERPINA6	serpin family A member 6
3	28600001	28650000	3.97675	AMPD1	adenosine monophosphate deaminase 1
26	14220001	14270000	3.97675	EXOC6	exocyst complex component 6
8	69840001	69890000	3.97675	PDLIM2	PDZ and LIM domain 2
10	37980001	38030000	3.97606	CDAN1	codanin 1
16	42400001	42450000	3.97606	ANGPTL7	angiopoietin like 7
7	49580001	49630000	3.97538	KIF20A	kinesin family member 20A
7	49580001	49630000	3.97538	BRD8	bromodomain containing 8
7	49580001	49630000	3.97538	LOC101902951	bromodomain-containing protein 8-like
7	49580001	49630000	3.97538	NME5	NME/NM23 family member 5
7	49580001	49630000	3.97538	CDC23	cell division cycle 23
14	67920001	67970000	3.97469	MTERF3	mitochondrial transcription termination factor 3
3	20300001	20350000	3.97469	MRPS21	mitochondrial ribosomal protein S21
3	20300001	20350000	3.97469	PRPF3	pre-mRNA processing factor 3
3	20300001	20350000	3.97469	RPRD2	regulation of nuclear pre-mRNA domain containing 2
18	14600001	14650000	3.97401	ZNF276	zinc finger protein 276
18	14600001	14650000	3.97401	FANCA	Fanconi anemia complementation group A
4	51860001	51910000	3.97333	CAV1	caveolin 1
16	51180001	51230000	3.97129	PUSL1	pseudouridylate synthase-like 1
29	6080001	6130000	3.97129	NOX4	NADPH oxidase 4
16	51180001	51230000	3.97129	ACAP3	ArfGAP with coiled-coil
5	25980001	26030000	3.97129	HOXC4	homeobox C4
5	25980001	26030000	3.97129	HOXC9	homeobox C9
16	51180001	51230000	3.97129	SCNN1D	sodium channel epithelial 1 delta subunit
5	25980001	26030000	3.97129	HOXC6	homeobox C6
5	25980001	26030000	3.97129	HOXC8	homeobox C8
5	25980001	26030000	3.97129	HOXC5	homeobox C5
5	26020001	26070000	3.97062	HOXC11	homeobox C11
11	30100001	30150000	3.96994	FBXO11	F-box protein 11
2	89760001	89810000	3.96994	LOC100848685	caspase-10
16	43480001	43530000	3.96927	UBE4B	ubiquitination factor E4B
16	45020001	45070000	3.96859	SLC45A1	solute carrier family 45 member 1
13	63220001	63270000	3.96859	CHMP4B	charged multivesicular body protein 4B
11	75360001	75410000	3.96658	KLHL29	kelch like family member 29
20	19980001	20030000	3.96658	PDE4D	phosphodiesterase 4D
18	56000001	56050000	3.96658	RRAS	RAS related
18	56000001	56050000	3.96658	PRRG2	proline rich and Gla domain 2
18	56000001	56050000	3.96658	SCAF1	SR-related CTD associated factor 1
18	56000001	56050000	3.96658	NOSIP	nitric oxide synthase interacting protein
18	56000001	56050000	3.96658	PRR12	proline rich 12
19	42940001	42990000	3.96591	G6PC	glucose-6-phosphatase catalytic subunit
16	51500001	51550000	3.96591	NOC2L	NOC2 like nucleolar associated transcriptional repressor
8	103160001	103210000	3.96591	ZNF618	zinc finger protein 618
4	54040001	54090000	3.96591	FOXP2	forkhead box P2
16	51500001	51550000	3.96591	SAMD11	sterile alpha motif domain containing 11
6	94920001	94970000	3.96524	FGF5	fibroblast growth factor 5
12	87180001	87230000	3.96457	LOC112449111	ras GTPase-activating protein 3-like
7	42460001	42510000	3.9639	LOC100299275	olfactory receptor 2Z1
7	42460001	42510000	3.9639	MGC137030	uncharacterized protein MGC137030
12	72420001	72470000	3.96257	LOC112449072	multidrug resistance-associated protein 4-like
15	40360001	40410000	3.96125	MICAL2	microtubule associated monooxygenase
7	45760001	45810000	3.96125	SKP1	S-phase kinase associated protein 1
1	83020001	83070000	3.96059	LOC616094	5-hydroxytryptamine receptor 3E
1	83020001	83070000	3.96059	HTR3C	5-hydroxytryptamine (serotonin) receptor 3C
10	73060001	73110000	3.96059	MNAT1	MNAT1
1	106600001	106650000	3.96059	PPM1L	protein phosphatase
25	26520001	26570000	3.95992	TBC1D10B	TBC1 domain family member 10B
8	69300001	69350000	3.95992	NPM2	nucleophosmin/nucleoplasmin 2
25	26520001	26570000	3.95992	CD2BP2	CD2 cytoplasmic tail binding protein 2
25	26520001	26570000	3.95992	LOC614614	sesquipedalian-1
25	26520001	26570000	3.95992	44440	septin 1
25	26520001	26570000	3.95992	MYLPF	myosin light chain
7	61600001	61650000	3.95927	CAMK2A	calcium/calmodulin dependent protein kinase II alpha
7	39380001	39430000	3.95927	COL23A1	collagen type XXIII alpha 1 chain
7	61600001	61650000	3.95927	ARSI	arylsulfatase family member I
9	80920001	80970000	3.95861	PEX3	peroxisomal biogenesis factor 3
9	80920001	80970000	3.95861	FUCA2	alpha-L-fucosidase 2
19	21860001	21910000	3.95795	TIMM22	translocase of inner mitochondrial membrane 22
19	21860001	21910000	3.95795	NXN	nucleoredoxin
19	21860001	21910000	3.95795	ABR	ABR
11	36400001	36450000	3.95795	ASB3	ankyrin repeat and SOCS box containing 3
11	68480001	68530000	3.95795	TIA1	TIA1 cytotoxic granule associated RNA binding protein
11	68480001	68530000	3.95795	C11H2orf42	chromosome 11 C2orf42 homolog
7	93600001	93650000	3.95664	KIAA0825	KIAA0825
15	84640001	84690000	3.95664	LOC617614	olfactory receptor 4C46
16	44400001	44450000	3.95598	CA6	carbonic anhydrase 6
16	44400001	44450000	3.95598	LOC107131287	solute carrier family 2
13	47300001	47350000	3.95468	SLC23A2	solute carrier family 23 member 2
3	103260001	103310000	3.95273	SLC2A1	solute carrier family 2 member 1
3	20320001	20370000	3.95273	CIART	circadian associated repressor of transcription
3	103260001	103310000	3.95273	LOC614376	histone H2B
3	20320001	20370000	3.95273	C3H1orf54	chromosome 3 C1orf54 homolog
3	16380001	16430000	3.95208	NUP210L	nucleoporin 210 like
3	102580001	102630000	3.95143	SZT2	SZT2
3	102580001	102630000	3.95143	ELOVL1	ELOVL fatty acid elongase 1
7	14700001	14750000	3.95078	S1PR2	sphingosine-1-phosphate receptor 2
3	16420001	16470000	3.95078	JTB	jumping translocation breakpoint
7	14700001	14750000	3.95078	DNMT1	DNA methyltransferase 1
3	16420001	16470000	3.95078	CREB3L4	cAMP responsive element binding protein 3 like 4
19	56940001	56990000	3.94885	GPRC5C	G protein-coupled receptor class C group 5 member C
19	56940001	56990000	3.94885	CD300A	CD300a molecule
3	62860001	62910000	3.9482	ADGRL2	adhesion G protein-coupled receptor L2
1	82860001	82910000	3.9482	ECE2	endothelin converting enzyme 2
14	30820001	30870000	3.9482	MYBL1	MYB proto-oncogene like 1
1	65180001	65230000	3.94756	FSTL1	follistatin like 1
9	86060001	86110000	3.94692	UST	uronyl 2-sulfotransferase
2	73180001	73230000	3.94628	CLASP1	cytoplasmic linker associated protein 1
1	110880001	110930000	3.94628	TIPARP	TCDD inducible poly(ADP-ribose) polymerase
3	16400001	16450000	3.94564	RPS27	ribosomal protein S27
3	16400001	16450000	3.94564	RAB13	RAB13
3	84500001	84550000	3.945	NFIA	nuclear factor I A
10	46660001	46710000	3.94437	CA12	carbonic anhydrase 12
10	46660001	46710000	3.94437	APH1B	aph-1 homolog B
7	50600001	50650000	3.94437	SLC23A1	solute carrier family 23 member 1
1	2460001	2510000	3.94373	OLIG1	oligodendrocyte transcription factor 1
11	68920001	68970000	3.94373	GALNT14	polypeptide N-acetylgalactosaminyltransferase 14
10	40240001	40290000	3.9431	MDGA2	MAM domain containing glycosylphosphatidylinositol anchor 2
23	26060001	26110000	3.9431	LOC101903211	uncharacterized LOC101903211
22	36000001	36050000	3.9431	MAGI1	membrane associated guanylate kinase
23	580001	630000	3.94246	KHDRBS2	KH RNA binding domain containing
16	43100001	43150000	3.94119	DFFA	DNA fragmentation factor subunit alpha
16	43100001	43150000	3.94119	PEX14	peroxisomal biogenesis factor 14
16	43100001	43150000	3.94119	CORT	cortistatin
16	43100001	43150000	3.94119	CENPS	apoptosis-inducing
10	50960001	51010000	3.94056	MYO1E	myosin IE
8	69320001	69370000	3.94056	FGF17	fibroblast growth factor 17
8	69320001	69370000	3.94056	DMTN	dematin actin binding protein
2	124400001	124450000	3.93993	TMEM200B	transmembrane protein 200B
2	124400001	124450000	3.93993	SRSF4	serine and arginine rich splicing factor 4
2	124400001	124450000	3.93993	EPB41	erythrocyte membrane protein band 4.1
1	132200001	132250000	3.9393	NCK1	NCK adaptor protein 1
3	119380001	119430000	3.9393	CSF2RA	colony stimulating factor 2 receptor alpha subunit
1	132200001	132250000	3.9393	IL20RB	interleukin 20 receptor subunit beta
29	44100001	44150000	3.9393	SF3B2	splicing factor 3b subunit 2
5	83820001	83870000	3.93867	SSPN	sarcospan
5	83820001	83870000	3.93867	BHLHE41	basic helix-loop-helix family member e41
5	83820001	83870000	3.93867	RASSF8	Ras association domain family member 8
13	77900001	77950000	3.93867	SLC9A8	solute carrier family 9 member A8
1	83060001	83110000	3.93805	LOC532114	5-hydroxytryptamine (serotonin) receptor 3
14	39840001	39890000	3.93805	LOC104974057	serine/arginine repetitive matrix protein 1-like
14	39840001	39890000	3.93805	ZFHX4	zinc finger homeobox 4
8	75980001	76030000	3.93742	CCL27	C-C motif chemokine ligand 27
8	75980001	76030000	3.93742	IL11RA	interleukin 11 receptor subunit alpha
8	75980001	76030000	3.93742	GALT	galactose-1-phosphate uridylyltransferase
2	28680001	28730000	3.93617	B3GALT1	beta-1
7	14980001	15030000	3.93617	KEAP1	kelch like ECH associated protein 1
7	14980001	15030000	3.93617	S1PR5	sphingosine-1-phosphate receptor 5
7	14980001	15030000	3.93617	PDE4A	phosphodiesterase 4A
2	120740001	120790000	3.93554	TMEM54	transmembrane protein 54
2	120740001	120790000	3.93554	HPCA	hippocalcin
2	130960001	131010000	3.93492	HSPG2	heparan sulfate proteoglycan 2
7	110160001	110210000	3.93492	WDR36	WD repeat domain 36
13	78180001	78230000	3.93492	CEBPB	CCAAT enhancer binding protein beta
2	130960001	131010000	3.93492	LDLRAD2	low density lipoprotein receptor class A domain containing 2
19	80001	130000	3.93492	LOC531039	olfactory receptor 140
8	75960001	76010000	3.93367	SIGMAR1	sigma non-opioid intracellular receptor 1
2	124780001	124830000	3.93367	TAF12	TATA-box binding protein associated factor 12
8	75960001	76010000	3.93367	ARID3C	AT-rich interaction domain 3C
9	72120001	72170000	3.93367	TBPL1	TATA-box binding protein like 1
9	72120001	72170000	3.93367	SLC2A12	solute carrier family 2 member 12
7	43280001	43330000	3.93243	FSTL3	follistatin like 3
7	43280001	43330000	3.93243	PRSS57	serine protease 57
2	124760001	124810000	3.93243	GMEB1	glucocorticoid modulatory element binding protein 1
7	43280001	43330000	3.93243	MISP	mitotic spindle positioning
7	43280001	43330000	3.93243	PALM	paralemmin
11	84080001	84130000	3.93243	LOC782101	COP9 constitutive photomorphogenic homolog subunit 2-like
5	68320001	68370000	3.93119	SLC41A2	solute carrier family 41 member 2
22	10820001	10870000	3.93058	GOLGA4	golgin A4
19	42980001	43030000	3.92996	RUNDC1	RUN domain containing 1
20	3860001	3910000	3.92996	STK10	serine/threonine kinase 10
19	48560001	48610000	3.92996	PECAM1	platelet and endothelial cell adhesion molecule 1
16	42600001	42650000	3.92996	TARDBP	TAR DNA binding protein
19	42980001	43030000	3.92996	RPL27	ribosomal protein L27
16	41980001	42030000	3.92935	FBXO2	F-box protein 2
10	80840001	80890000	3.92935	DCAF5	DDB1 and CUL4 associated factor 5
13	320001	370000	3.92935	LOC784898	liprin-alpha-1-like
16	41980001	42030000	3.92935	FBXO44	F-box protein 44
4	86880001	86930000	3.92935	CADPS2	calcium dependent secretion activator 2
16	41980001	42030000	3.92935	DRAXIN	dorsal inhibitory axon guidance protein
16	27120001	27170000	3.92935	TP53BP2	tumor protein p53 binding protein 2
16	41980001	42030000	3.92935	FBXO6	F-box protein 6
16	41980001	42030000	3.92935	MAD2L2	mitotic arrest deficient 2 like 2
16	27120001	27170000	3.92935	CAPN2	calpain 2
20	32700001	32750000	3.92873	OXCT1	3-oxoacid CoA-transferase 1
5	30960001	31010000	3.9275	TEX49	testis expressed 49
5	30960001	31010000	3.9275	ADCY6	adenylate cyclase 6
3	91840001	91890000	3.92689	SSBP3	single stranded DNA binding protein 3
16	45800001	45850000	3.92567	CAMTA1	calmodulin binding transcription activator 1
7	38520001	38570000	3.92567	ZNF346	zinc finger protein 346
11	44260001	44310000	3.92506	44449	septin 10
15	29740001	29790000	3.92506	CBL	Cbl proto-oncogene
15	29740001	29790000	3.92506	CCDC153	coiled-coil domain containing 153
11	44260001	44310000	3.92506	SOWAHC	sosondowah ankyrin repeat domain family member C
20	14500001	14550000	3.92506	CWC27	CWC27 spliceosome associated protein homolog
11	20980001	21030000	3.92445	GALM	galactose mutarotase
8	64960001	65010000	3.92384	STX17	syntaxin 17
17	56880001	56930000	3.92384	TAOK3	TAO kinase 3
2	106400001	106450000	3.92324	CTDSP1	CTD small phosphatase 1
2	106400001	106450000	3.92324	USP37	ubiquitin specific peptidase 37
6	94840001	94890000	3.92324	PRDM8	PR/SET domain 8
10	80620001	80670000	3.92324	ZFP36L1	ZFP36 ring finger protein like 1
2	106400001	106450000	3.92324	SLC11A1	solute carrier family 11 member 1
2	106400001	106450000	3.92324	VIL1	villin 1
27	120001	170000	3.92263	LOC787624	ADAMTS-like protein 3
21	27040001	27090000	3.92263	IL16	interleukin 16
7	43380001	43430000	3.92203	MED16	mediator complex subunit 16
7	43380001	43430000	3.92203	ELANE	elastase
7	43380001	43430000	3.92203	CFD	complement factor D
21	24180001	24230000	3.92142	ADAMTSL3	ADAMTS like 3
16	5400001	5450000	3.92142	CR2	complement C3d receptor 2
16	51380001	51430000	3.92082	AGRN	agrin
9	86640001	86690000	3.92021	TAB2	TGF-beta activated kinase 1 (MAP3K7) binding protein 2
24	48800001	48850000	3.92021	DYM	dymeclin
16	51360001	51410000	3.92021	RNF223	ring finger protein 223
16	51360001	51410000	3.92021	LOC526769	tyrosine-protein phosphatase non-receptor type 11
16	51360001	51410000	3.92021	C16H1orf159	chromosome 16 C1orf159 homolog
7	45740001	45790000	3.91962	TCF7	transcription factor 7
14	82320001	82370000	3.91962	SLC2A5	solute carrier family 2 (facilitated glucose/fructose transporter)
4	7740001	7790000	3.91901	CLDN12	claudin 12
4	7740001	7790000	3.91901	SUN3	Sad1 and UNC84 domain containing 3
21	56800001	56850000	3.91901	NDUFB1	NADH:ubiquinone oxidoreductase subunit B1
21	56800001	56850000	3.91901	CPSF2	cleavage and polyadenylation specific factor 2
5	57440001	57490000	3.91841	SARNP	SAP domain containing ribonucleoprotein
5	57440001	57490000	3.91841	DNAJC14	DnaJ heat shock protein family (Hsp40) member C14
3	28540001	28590000	3.91841	SIKE1	suppressor of IKBKE 1
5	57440001	57490000	3.91841	ORMDL2	ORMDL sphingolipid biosynthesis regulator 2
3	28540001	28590000	3.91841	CSDE1	cold shock domain containing E1
14	44180001	44230000	3.91781	PAG1	pregnancy-associated glycoprotein 1
1	2880001	2930000	3.91781	CFAP298	cilia and flagella associated protein 298
5	65800001	65850000	3.91721	WASHC3	WASH complex subunit 3
11	36460001	36510000	3.91602	CHAC2	ChaC cation transport regulator homolog 2
4	76860001	76910000	3.91542	NPC1L1	NPC1 like intracellular cholesterol transporter 1
29	44520001	44570000	3.91542	DPP3	dipeptidyl peptidase 3
29	44520001	44570000	3.91542	PELI3	pellino E3 ubiquitin protein ligase family member 3
29	44520001	44570000	3.91542	BBS1	Bardet-Biedl syndrome 1
7	19940001	19990000	3.91483	ZBTB7A	zinc finger and BTB domain containing 7A
5	70040001	70090000	3.91483	RIC8B	RIC8 guanine nucleotide exchange factor B
7	19940001	19990000	3.91483	PIAS4	protein inhibitor of activated STAT 4
5	70040001	70090000	3.91483	RFX4	regulatory factor X4
16	31920001	31970000	3.91424	KIF26B	kinesin family member 26B
29	50980001	51030000	3.91364	IFITM3	interferon induced transmembrane protein 3 (1-8U)
29	50980001	51030000	3.91364	LOC112444847	interferon-induced transmembrane protein 1-like
16	51740001	51790000	3.91246	LOC507787	multiple coagulation factor deficiency protein 2
16	51740001	51790000	3.91246	FBLIM1	filamin binding LIM protein 1
5	113540001	113590000	3.91246	A4GALT	alpha 1
24	32460001	32510000	3.91127	OSBPL1A	oxysterol binding protein like 1A
10	73140001	73190000	3.91127	SLC38A6	solute carrier family 38 member 6
26	23120001	23170000	3.91068	SUFU	SUFU negative regulator of hedgehog signaling
4	15840001	15890000	3.91068	UMAD1	UBAP1-MVB12-associated (UMA) domain containing 1
17	55140001	55190000	3.91009	SH2B3	SH2B adaptor protein 3
10	87200001	87250000	3.91009	TTLL5	tubulin tyrosine ligase like 5
6	117220001	117270000	3.91009	SPON2	spondin 2
10	87200001	87250000	3.91009	TGFB3	transforming growth factor beta 3
17	55140001	55190000	3.91009	ATXN2	ataxin 2
19	41960001	42010000	3.90951	P3H4	prolyl 3-hydroxylase family member 4 (non-enzymatic)
19	41960001	42010000	3.90951	JUP	junction plakoglobin
14	30640001	30690000	3.90951	RRS1	ribosome biogenesis regulator homolog
19	41960001	42010000	3.90951	FKBP10	FK506 binding protein 10
16	65720001	65770000	3.90951	EDEM3	ER degradation enhancing alpha-mannosidase like protein 3
26	50180001	50230000	3.90951	TCERG1L	transcription elongation regulator 1 like
2	120760001	120810000	3.90951	FNDC5	fibronectin type III domain containing 5
16	59520001	59570000	3.90951	RASAL2	RAS protein activator like 2
27	1100001	1150000	3.90951	DLGAP2	DLG associated protein 2
26	50180001	50230000	3.90951	LOC528422	olfactory receptor 13A1
5	11880001	11930000	3.90892	CCDC59	coiled-coil domain containing 59
5	11880001	11930000	3.90892	METTL25	methyltransferase like 25
4	94400001	94450000	3.90833	TSGA13	testis specific 13
4	94400001	94450000	3.90833	COPG2	coatomer protein complex subunit gamma 2
21	32740001	32790000	3.90833	LINGO1	leucine rich repeat and Ig domain containing 1
23	30200001	30250000	3.90775	LOC112443761	SCAN domain-containing protein 3-like
19	52460001	52510000	3.90775	LOC101907000	up-regulated during skeletal muscle growth protein 5
23	30200001	30250000	3.90775	LOC112441537	epididymal secretory glutathione peroxidase-like
19	52460001	52510000	3.90775	CCDC40	coiled-coil domain containing 40
4	16020001	16070000	3.90775	GLCCI1	glucocorticoid induced 1
19	38400001	38450000	3.90716	COPZ2	coatomer protein complex subunit zeta 2
10	5700001	5750000	3.90716	DRD1	dopamine receptor D1
19	38400001	38450000	3.90716	NFE2L1	nuclear factor
19	38400001	38450000	3.90716	CBX1	chromobox 1
10	29920001	29970000	3.90541	GREM1	gremlin 1
5	47620001	47670000	3.90483	LLPH	LLP homolog
7	49780001	49830000	3.90483	EGR1	early growth response 1
21	45500001	45550000	3.90483	PSMA6	proteasome subunit alpha 6
5	47620001	47670000	3.90483	IRAK3	interleukin 1 receptor associated kinase 3
5	47620001	47670000	3.90483	TMBIM4	transmembrane BAX inhibitor motif containing 4
15	55200001	55250000	3.90483	UVRAG	UV radiation resistance associated
3	28580001	28630000	3.90425	NRAS	NRAS proto-oncogene
19	34300001	34350000	3.90425	SMCR8	Smith-Magenis syndrome chromosome region
19	34300001	34350000	3.90425	SHMT1	serine hydroxymethyltransferase 1
4	10600001	10650000	3.90367	HEPACAM2	HEPACAM family member 2
3	72960001	73010000	3.90367	NEGR1	neuronal growth regulator 1
11	20100001	20150000	3.90367	CDC42EP3	CDC42 effector protein 3
10	58480001	58530000	3.90367	TMOD3	tropomodulin 3
4	10600001	10650000	3.90367	VPS50	VPS50
4	72380001	72430000	3.90309	STEAP4	STEAP4 metalloreductase
2	128120001	128170000	3.90309	CLIC4	chloride intracellular channel 4
16	51080001	51130000	3.90251	TMEM88B	transmembrane protein 88B
5	56980001	57030000	3.90251	PAN2	poly(A) specific ribonuclease subunit PAN2
16	51080001	51130000	3.90251	TMEM240	transmembrane protein 240
16	51080001	51130000	3.90251	ATAD3A	ATPase family
5	56980001	57030000	3.90251	APOF	apolipoprotein F
5	56980001	57030000	3.90251	ApoN	ovarian and testicular apolipoprotein N
16	51080001	51130000	3.90251	ANKRD65	ankyrin repeat domain 65
16	51080001	51130000	3.90251	VWA1	von Willebrand factor A domain containing 1
5	56980001	57030000	3.90251	STAT2	signal transducer and activator of transcription 2
5	56980001	57030000	3.90251	IL23A	interleukin 23 subunit alpha
16	80240001	80290000	3.90193	PPP1R12B	protein phosphatase 1 regulatory subunit 12B
26	41840001	41890000	3.90193	TACC2	transforming acidic coiled-coil containing protein 2
7	43520001	43570000	3.90136	ABCA7	ATP binding cassette subfamily A member 7
7	43520001	43570000	3.90136	CNN2	calponin 2
1	2860001	2910000	3.90136	SYNJ1	synaptojanin 1
7	43520001	43570000	3.90136	TMEM259	transmembrane protein 259
7	43520001	43570000	3.90136	ARHGAP45	Rho GTPase activating protein 45
7	43520001	43570000	3.90136	GRIN3B	glutamate ionotropic receptor NMDA type subunit 3B
7	20480001	20530000	3.90021	NFIC	nuclear factor I C
10	88480001	88530000	3.89963	POMT2	protein O-mannosyltransferase 2
6	4620001	4670000	3.89963	PRDM5	PR/SET domain 5
16	35420001	35470000	3.89963	RGS7	regulator of G protein signaling 7
10	88480001	88530000	3.89963	GSTZ1	glutathione S-transferase zeta 1
2	124820001	124870000	3.89905	RAB42	RAB42
2	124820001	124870000	3.89905	TRNAU1AP	tRNA selenocysteine 1 associated protein 1
8	69800001	69850000	3.89905	SORBS3	sorbin and SH3 domain containing 3
8	69800001	69850000	3.89905	PPP3CC	protein phosphatase 3 catalytic subunit gamma
12	70260001	70310000	3.89905	LOC100851552	multidrug resistance-associated protein 4-like
16	51100001	51150000	3.89791	AURKAIP1	aurora kinase A interacting protein 1
16	51100001	51150000	3.89791	CCNL2	cyclin L2
16	51100001	51150000	3.89791	MRPL20	mitochondrial ribosomal protein L20
8	79280001	79330000	3.89677	GOLM1	golgi membrane protein 1
11	100680001	100730000	3.89563	HMCN2	hemicentin 2
7	42900001	42950000	3.89506	LOC787611	olfactory receptor 2L3
7	42900001	42950000	3.89506	LOC112447520	olfactory receptor 2L8-like
4	77540001	77590000	3.89506	HECW1	HECT
29	20260001	20310000	3.89506	LUZP2	leucine zipper protein 2
7	42900001	42950000	3.89506	LOC788709	olfactory receptor 2L8
7	42900001	42950000	3.89506	LOC522560	olfactory receptor
18	34480001	34530000	3.89449	NAE1	NEDD8 activating enzyme E1 subunit 1
1	158340001	158390000	3.89449	KHDRBS1	KH RNA binding domain containing
18	34480001	34530000	3.89449	TERB1	telomere repeat binding bouquet formation protein 1
17	70860001	70910000	3.89392	IGLL1	immunoglobulin lambda-like polypeptide 1
20	41540001	41590000	3.89336	PDZD2	PDZ domain containing 2
1	73020001	73070000	3.89279	ATP13A3	ATPase 13A3
29	44080001	44130000	3.89222	CATSPER1	cation channel sperm associated 1
29	44080001	44130000	3.89222	BANF1	barrier to autointegration factor 1
29	44080001	44130000	3.89222	EIF1AD	eukaryotic translation initiation factor 1A domain containing
29	44080001	44130000	3.89222	GAL3ST3	galactose-3-O-sulfotransferase 3
9	41100001	41150000	3.89222	SESN1	sestrin 1
29	44080001	44130000	3.89222	CST6	cystatin E/M
8	79500001	79550000	3.89222	ZCCHC6	zinc finger CCHC-type containing 6
15	84580001	84630000	3.8911	LOC100299117	olfactory receptor 4C46-like
21	1140001	1190000	3.8911	MKRN3	makorin ring finger protein 3
15	29720001	29770000	3.89053	ABCG4	ATP binding cassette subfamily G member 4
15	29720001	29770000	3.89053	PDZD3	PDZ domain containing 3
15	29720001	29770000	3.89053	NLRX1	NLR family member X1
1	68360001	68410000	3.89053	ROPN1	rhophilin associated tail protein 1
19	27520001	27570000	3.88885	DNAH2	dynein axonemal heavy chain 2
19	27520001	27570000	3.88885	NAA38	N(alpha)-acetyltransferase 38
19	27520001	27570000	3.88885	KDM6B	lysine demethylase 6B
5	27600001	27650000	3.88885	LOC615451	keratin
19	27520001	27570000	3.88885	CYB5D1	cytochrome b5 domain containing 1
1	111100001	111150000	3.88885	KCNAB1	potassium voltage-gated channel subfamily A member regulatory beta subunit 1
19	27520001	27570000	3.88885	TMEM88	transmembrane protein 88
20	3760001	3810000	3.88885	FBXW11	F-box and WD repeat domain containing 11
5	27600001	27650000	3.88885	KRT81	keratin 81
5	27600001	27650000	3.88885	LOC112446673	keratin
5	27600001	27650000	3.88885	LOC112446672	keratin
7	49040001	49090000	3.88885	KLHL3	kelch like family member 3
1	111100001	111150000	3.88885	SSR3	signal sequence receptor subunit 3
11	96720001	96770000	3.88829	PBX3	PBX homeobox 3
10	87220001	87270000	3.88829	IFT43	intraflagellar transport 43
19	31240001	31290000	3.88773	ARHGAP44	Rho GTPase activating protein 44
17	56180001	56230000	3.88773	SRRM4	serine/arginine repetitive matrix 4
8	69260001	69310000	3.88717	XPO7	exportin 7
7	49400001	49450000	3.88661	PKD2L2	polycystin 2 like 2
7	49400001	49450000	3.88661	FAM13B	family with sequence similarity 13 member B
19	42960001	43010000	3.8855	AARSD1	alanyl-tRNA synthetase domain containing 1
21	28220001	28270000	3.8855	FAM189A1	family with sequence similarity 189 member A1
1	134720001	134770000	3.88495	KY	kyphoscoliosis peptidase
1	134720001	134770000	3.88495	CEP63	centrosomal protein 63
7	43700001	43750000	3.88439	CIRBP	cold inducible RNA binding protein
7	43700001	43750000	3.88439	EFNA2	ephrin A2
7	43700001	43750000	3.88439	C7H19orf24	chromosome 7 C19orf24 homolog
21	45440001	45490000	3.88439	KIAA0391	KIAA0391 ortholog
8	80100001	80150000	3.88383	GAS1	growth arrest specific 1
3	20080001	20130000	3.88328	MCL1	MCL1
3	20080001	20130000	3.88328	ENSA	endosulfine alpha
19	11140001	11190000	3.88328	MED13	mediator complex subunit 13
19	11140001	11190000	3.88328	INTS2	integrator complex subunit 2
7	52040001	52090000	3.88328	PCDHA13	protocadherin alpha 13
3	20080001	20130000	3.88328	GOLPH3L	golgi phosphoprotein 3 like
20	71800001	71850000	3.88273	CCDC127	coiled-coil domain containing 127
4	42400001	42450000	3.88273	MAGI2	membrane associated guanylate kinase
20	71800001	71850000	3.88273	LRRC14B	leucine rich repeat containing 14B
20	71800001	71850000	3.88273	SDHA	succinate dehydrogenase complex flavoprotein subunit A
3	104100001	104150000	3.88163	HIVEP3	human immunodeficiency virus type I enhancer binding protein 3
16	80860001	80910000	3.88163	CSRP1	cysteine and glycine rich protein 1
16	80860001	80910000	3.88163	TNNI1	troponin I1
16	80860001	80910000	3.88163	PHLDA3	pleckstrin homology like domain family A member 3
29	7540001	7590000	3.88107	RAB38	RAB38
20	46580001	46630000	3.88107	CDH9	cadherin 9
12	33140001	33190000	3.88107	CDK8	cyclin dependent kinase 8
6	117200001	117250000	3.88107	CTBP1	C-terminal binding protein 1
12	33140001	33190000	3.88107	RNF6	ring finger protein 6
16	41640001	41690000	3.88052	MFN2	mitofusin 2
16	41640001	41690000	3.88052	MIIP	migration and invasion inhibitory protein
17	54380001	54430000	3.87998	PPTC7	PTC7 protein phosphatase homolog
5	34440001	34490000	3.87998	ARID2	AT-rich interaction domain 2
17	54380001	54430000	3.87998	RAD9B	RAD9 checkpoint clamp component B
3	9300001	9350000	3.87943	NCSTN	nicastrin
1	58340001	58390000	3.87943	USF3	upstream transcription factor family member 3
18	14240001	14290000	3.87888	SLC22A31	solute carrier family 22 member 31
12	28280001	28330000	3.87888	PDS5B	PDS5 cohesin associated factor B
13	64800001	64850000	3.87888	LOC526745	fer-1-like protein 4
29	44120001	44170000	3.87888	PACS1	phosphofurin acidic cluster sorting protein 1
13	64800001	64850000	3.87888	CPNE1	copine 1
13	64800001	64850000	3.87888	SPAG4	sperm associated antigen 4
18	14240001	14290000	3.87888	ACSF3	acyl-CoA synthetase family member 3
18	14240001	14290000	3.87888	CDH15	cadherin 15
26	16640001	16690000	3.87833	LOC522146	cytochrome P450 2C31
16	41720001	41770000	3.87833	KIAA2013	KIAA2013 ortholog
3	9280001	9330000	3.87778	LOC104971425	basic proline-rich protein-like
3	9280001	9330000	3.87778	NHLH1	nescient helix-loop-helix 1
3	9280001	9330000	3.87778	VANGL2	VANGL planar cell polarity protein 2
2	64800001	64850000	3.87778	NCKAP5	NCK associated protein 5
5	30920001	30970000	3.87724	CACNB3	calcium voltage-gated channel auxiliary subunit beta 3
5	30920001	30970000	3.87724	DDX23	DEAD-box helicase 23
5	30920001	30970000	3.87724	RND1	Rho family GTPase 1
21	66860001	66910000	3.87669	DYNC1H1	dynein cytoplasmic 1 heavy chain 1
19	39900001	39950000	3.87669	CDK12	cyclin dependent kinase 12
10	51540001	51590000	3.87669	ADAM10	ADAM metallopeptidase domain 10
18	22320001	22370000	3.87615	FTO	FTO
11	55180001	55230000	3.87615	LRRTM1	leucine rich repeat transmembrane neuronal 1
11	55180001	55230000	3.87615	CTNNA2	catenin alpha 2
17	71120001	71170000	3.8756	LOC112442062	immunoglobulin lambda-like polypeptide 5
5	110640001	110690000	3.8756	PDGFB	platelet derived growth factor subunit B
14	67860001	67910000	3.8756	PTDSS1	phosphatidylserine synthase 1
3	104940001	104990000	3.8756	SCMH1	Scm polycomb group protein homolog 1
17	71120001	71170000	3.8756	LOC100847119	immunoglobulin lambda-1 light chain-like
5	110640001	110690000	3.8756	LOC101906018	uncharacterized LOC101906018
7	19440001	19490000	3.87506	MYDGF	myeloid derived growth factor
7	19440001	19490000	3.87506	TNFAIP8L1	TNF alpha induced protein 8 like 1
7	19440001	19490000	3.87506	DPP9	dipeptidyl peptidase 9
5	31040001	31090000	3.87506	CCNT1	cyclin T1
1	72900001	72950000	3.87452	TMEM44	transmembrane protein 44
1	72900001	72950000	3.87452	LSG1	large 60S subunit nuclear export GTPase 1
15	35320001	35370000	3.87398	PIK3C2A	phosphatidylinositol-4-phosphate 3-kinase catalytic subunit type 2 alpha
21	29200001	29250000	3.87344	LOC789895	histone-lysine N-methyltransferase PRDM9
17	13260001	13310000	3.87344	ANAPC10	anaphase promoting complex subunit 10
2	18280001	18330000	3.8729	TTN	titin
3	98920001	98970000	3.8729	CMPK1	cytidine/uridine monophosphate kinase 1
1	143400001	143450000	3.8729	LOC112448267	proline-rich extensin-like protein EPR1
3	98920001	98970000	3.8729	STIL	STIL
21	4960001	5010000	3.8729	GABRG3	gamma-aminobutyric acid type A receptor gamma3 subunit
1	107660001	107710000	3.87235	SCHIP1	schwannomin interacting protein 1
29	43800001	43850000	3.87182	PCNX3	pecanex homolog 3
10	54860001	54910000	3.87182	DNAAF4	dynein axonemal assembly factor 4
29	43800001	43850000	3.87182	SIPA1	signal-induced proliferation-associated 1
29	43800001	43850000	3.87182	RELA	RELA proto-oncogene
19	27280001	27330000	3.87128	CD68	CD68 molecule
19	27280001	27330000	3.87128	EIF4A1	eukaryotic translation initiation factor 4A1
19	27280001	27330000	3.87128	LOC107131516	uncharacterized LOC107131516
19	27280001	27330000	3.87128	TNFSF12	tumor necrosis factor (ligand) superfamily
19	27280001	27330000	3.87128	TNFSF13	TNF superfamily member 13
9	73480001	73530000	3.87128	AHI1	Abelson helper integration site 1
19	27280001	27330000	3.87128	SENP3	SUMO specific peptidase 3
19	27280001	27330000	3.87128	FXR2	FMR1 autosomal homolog 2
19	27280001	27330000	3.87128	MPDU1	mannose-P-dolichol utilization defect 1
19	27280001	27330000	3.87128	SOX15	SRY-box 15
8	75940001	75990000	3.87074	CNTFR	ciliary neurotrophic factor receptor
8	75940001	75990000	3.87074	RPP25L	ribonuclease P/MRP subunit p25 like
9	96180001	96230000	3.87074	IGF2R	insulin like growth factor 2 receptor
21	1220001	1270000	3.87074	NDN	necdin
8	75940001	75990000	3.87074	DCTN3	dynactin subunit 3
7	49860001	49910000	3.8702	HSPA9	heat shock protein family A (Hsp70) member 9
7	43540001	43590000	3.8702	GPX4	glutathione peroxidase 4
13	64260001	64310000	3.8702	TRPC4AP	transient receptor potential cation channel subfamily C member 4 associated protein
7	49860001	49910000	3.8702	CTNNA1	catenin alpha 1
7	43540001	43590000	3.8702	POLR2E	RNA polymerase II subunit E
11	70820001	70870000	3.8702	TOGARAM2	TOG array regulator of axonemal microtubules 2
13	64260001	64310000	3.8702	MYH7B	myosin heavy chain 7B
11	70820001	70870000	3.8702	WDR43	WD repeat domain 43
2	88320001	88370000	3.8702	FTCDNL1	formiminotransferase cyclodeaminase N-terminal like
27	34820001	34870000	3.86967	ADAM18	ADAM metallopeptidase domain 18
27	34820001	34870000	3.86967	ADAM3A	ADAM metallopeptidase domain 3A (cyritestin 1)
7	5340001	5390000	3.86913	B3GNT3	UDP-GlcNAc:betaGal beta-1
7	5340001	5390000	3.86913	FCHO1	FCH domain only 1
3	21460001	21510000	3.86913	ITGA10	integrin subunit alpha 10
3	21460001	21510000	3.86913	PIAS3	protein inhibitor of activated STAT 3
3	21460001	21510000	3.86913	ANKRD35	ankyrin repeat domain 35
8	8840001	8890000	3.8686	MSRA	methionine sulfoxide reductase A
14	32460001	32510000	3.8686	C14H8orf34	chromosome 14 C8orf34 homolog
4	25000001	25050000	3.8686	LRRC72	leucine rich repeat containing 72
4	68900001	68950000	3.86806	HOXA1	homeobox A1
5	87780001	87830000	3.86806	C2CD5	C2 calcium dependent domain containing 5
4	68900001	68950000	3.86806	HOXA2	homeobox A2
10	38000001	38050000	3.86806	TTBK2	tau tubulin kinase 2
4	68900001	68950000	3.86806	HOXA5	homeobox A5
4	68900001	68950000	3.86806	HOXA4	homeobox A4
4	68900001	68950000	3.86806	HOXA3	homeobox A3
25	26340001	26390000	3.86753	LOC112444288	putative protein T-ENOL
25	26340001	26390000	3.86753	SEZ6L2	seizure related 6 homolog like 2
25	26340001	26390000	3.86753	CDIPT	CDP-diacylglycerol--inositol 3-phosphatidyltransferase
7	43560001	43610000	3.86753	SBNO2	strawberry notch homolog 2
7	38680001	38730000	3.86753	NSD1	nuclear receptor binding SET domain protein 1
25	26340001	26390000	3.86753	ASPHD1	aspartate beta-hydroxylase domain containing 1
25	26340001	26390000	3.86753	KCTD13	potassium channel tetramerization domain containing 13
1	82840001	82890000	3.86646	PSMD2	proteasome 26S subunit
1	82840001	82890000	3.86646	EIF4G1	eukaryotic translation initiation factor 4 gamma 1
1	82840001	82890000	3.86646	FAM131A	family with sequence similarity 131 member A
1	82840001	82890000	3.86646	CLCN2	chloride voltage-gated channel 2
5	31060001	31110000	3.86593	KANSL2	KAT8 regulatory NSL complex subunit 2
15	84380001	84430000	3.86593	LOC788572	olfactory receptor 701-like
29	48880001	48930000	3.86593	LOC112444897	uncharacterized LOC112444897
29	48880001	48930000	3.86593	KCNQ1	potassium voltage-gated channel subfamily Q member 1
15	84380001	84430000	3.86593	OR4A16	olfactory receptor
5	55700001	55750000	3.8654	TSPAN31	tetraspanin 31
5	55700001	55750000	3.8654	AGAP2	ArfGAP with GTPase domain
5	55700001	55750000	3.8654	OS9	OS9
5	55700001	55750000	3.8654	CDK4	cyclin dependent kinase 4
5	55700001	55750000	3.8654	CYP27B1	cytochrome P450
10	61140001	61190000	3.8654	SECISBP2L	SECIS binding protein 2 like
5	55700001	55750000	3.8654	44264	membrane associated ring-CH-type finger 9
9	44980001	45030000	3.86381	LIN28B	lin-28 homolog B
14	26800001	26850000	3.86328	CLVS1	clavesin 1
3	20400001	20450000	3.86328	ANP32E	acidic nuclear phosphoprotein 32 family member E
19	34320001	34370000	3.86328	TOP3A	DNA topoisomerase III alpha
15	35180001	35230000	3.86275	NUCB2	nucleobindin 2
6	35740001	35790000	3.86275	FAM13A	family with sequence similarity 13 member A
11	68520001	68570000	3.86275	PCYOX1	prenylcysteine oxidase 1
11	74860001	74910000	3.86275	ITSN2	intersectin 2
8	37760001	37810000	3.86223	KDM4C	lysine demethylase 4C
2	72960001	73010000	3.86223	TFCP2L1	transcription factor CP2 like 1

## Sheet: Table S6
Table S6. A summary of genes from CLR in Holstein cattle.
Chrom	Starting position	Ending position	CLR	Gene	Description
12	36500001	36700000	2339.1	ATP12A	ATPase H+/K+ transporting non-gastric alpha2 subunit
12	36400001	36600000	2324.73	RNF17	ring finger protein 17
12	36300001	36500000	2256.22	CENPJ	centromere protein J
12	36200001	36400000	2038	MPHOSPH8	M-phase phosphoprotein 8
12	36200001	36400000	2038	PARP4	poly(ADP-ribose) polymerase family member 4
12	36100001	36300000	1701.12	ZMYM5	zinc finger
12	36100001	36300000	1701.12	PSPC1	paraspeckle component 1
12	36000001	36200000	1529.26	ZMYM2	zinc finger
12	36000001	36200000	1529.26	GJA3	gap junction protein alpha 3
16	42200001	42400000	1482.01	UBIAD1	UbiA prenyltransferase domain containing 1
16	42300001	42500000	1482.01	ANGPTL7	angiopoietin like 7
16	42200001	42400000	1482.01	MTOR	mechanistic target of rapamycin kinase
16	42000001	42200000	1317.89	DISP3	dispatched RND transporter family member 3
16	80800001	81000000	1211.53	TNNT2	troponin T2
16	80800001	81000000	1211.53	LAD1	ladinin 1
16	80800001	81000000	1211.53	LOC100297820	patched domain-containing protein 3-like
26	300001	500000	1169.93	LOC101903496	F-box only protein 27-like
26	300001	500000	1169.93	OR5D18	olfactory receptor
16	80700001	80900000	1158.82	TNNI1	troponin I1
16	80700001	80900000	1158.82	PHLDA3	pleckstrin homology like domain family A member 3
16	80700001	80900000	1158.82	CSRP1	cysteine and glycine rich protein 1
26	500001	700000	1155.97	UBE2D1	ubiquitin conjugating enzyme E2 D1
26	100001	300000	1115.83	LOC112444476	olfactory receptor 5AL1-like
16	80400001	80600000	1090.79	LMOD1	leiomodin 1
16	80400001	80600000	1090.79	ELF3	E74 like ETS transcription factor 3
16	80400001	80600000	1090.79	TIMM17A	translocase of inner mitochondrial membrane 17A
16	80400001	80600000	1090.79	RNPEP	arginyl aminopeptidase
16	80500001	80700000	1090.79	NAV1	neuron navigator 1
16	80400001	80600000	1090.79	IPO9	importin 9
16	80400001	80600000	1090.79	LOC112441884	uncharacterized LOC112441884
16	80400001	80600000	1090.79	SHISA4	shisa family member 4
12	35900001	36100000	1059.06	GJB6	gap junction protein beta 6
12	35900001	36100000	1059.06	GJB2	gap junction protein beta 2
12	35900001	36100000	1059.06	LOC107132994	translation initiation factor IF-2-like
16	80300001	80500000	1045.17	ARL8A	ADP ribosylation factor like GTPase 8A
16	80300001	80500000	1045.17	GPR37L1	G protein-coupled receptor 37 like 1
16	80300001	80500000	1045.17	LOC104974553	skin secretory protein xP2-like
16	80200001	80400000	1045.17	LGR6	leucine rich repeat containing G protein-coupled receptor 6
16	80300001	80500000	1045.17	LOC100847861	uncharacterized LOC100847861
16	80200001	80400000	1045.17	UBE2T	ubiquitin conjugating enzyme E2 T
16	80300001	80500000	1045.17	PTPN7	protein tyrosine phosphatase
16	80300001	80500000	1045.17	LOC100300760	receptor-type tyrosine-protein phosphatase V
10	51500001	51700000	1044.47	LIPC	lipase C
26	600001	800000	1041.34	IPMK	inositol polyphosphate multikinase
26	600001	800000	1041.34	CISD1	CDGSH iron sulfur domain 1
26	1	200000	1027.82	LOC112441518	ankyrin repeat domain-containing protein 26-like
10	51400001	51600000	1006.29	ADAM10	ADAM metallopeptidase domain 10
10	51400001	51600000	1006.29	LOC533308	iron-sulfur cluster scaffold homolog (E. coli)-like
16	41900001	42100000	1002.98	FBXO44	F-box protein 44
16	41900001	42100000	1002.98	FBXO6	F-box protein 6
16	41900001	42100000	1002.98	FBXO2	F-box protein 2
14	26900001	27100000	886.006	ASPH	aspartate beta-hydroxylase
10	73000001	73200000	842.327	SLC38A6	solute carrier family 38 member 6
10	73000001	73200000	842.327	TRMT5	tRNA methyltransferase 5
16	42400001	42600000	811.505	TARDBP	TAR DNA binding protein
16	42400001	42600000	811.505	SRM	spermidine synthase
16	42400001	42600000	811.505	MASP2	mannan binding lectin serine peptidase 2
16	42400001	42600000	811.505	EXOSC10	exosome component 10
19	1	200000	769.929	LOC524702	olfactory receptor 140
19	1	200000	769.929	LOC531039	olfactory receptor 140
10	51300001	51500000	764.302	MINDY2	MINDY lysine 48 deubiquitinase 2
12	35700001	35900000	752.377	IFT88	intraflagellar transport 88
12	35800001	36000000	752.377	CRYL1	crystallin lambda 1
12	35800001	36000000	752.377	LOC112449106	uncharacterized LOC112449106
12	35700001	35900000	752.377	IL17D	interleukin 17D
19	400001	600000	716.951	CA10	carbonic anhydrase 10
16	43600001	43800000	716.47	NMNAT1	nicotinamide nucleotide adenylyltransferase 1
16	43600001	43800000	716.47	CTNNBIP1	catenin beta interacting protein 1
16	43600001	43800000	716.47	CLSTN1	calsyntenin 1
16	43700001	43900000	716.47	TMEM201	transmembrane protein 201
16	43600001	43800000	716.47	PIK3CD	phosphatidylinositol-4
16	43700001	43900000	716.47	LOC101907127	uncharacterized LOC101907127
16	43600001	43800000	716.47	LZIC	leucine zipper and CTNNBIP1 domain containing
12	35600001	35800000	708.624	XPO4	exportin 4
12	35600001	35800000	708.624	EEF1AKMT1	EEF1A lysine methyltransferase 1
29	200001	400000	696.063	LOC789688	ankyrin repeat domain-containing protein 26-like
29	100001	300000	696.063	LOC104970173	tropomyosin alpha-3 chain-like
14	26700001	26900000	691.323	CLVS1	clavesin 1
16	80000001	80200000	691.273	PPP1R12B	protein phosphatase 1 regulatory subunit 12B
9	24400001	24600000	678.94	LOC101908069	mapk-regulated corepressor-interacting protein 1-like
11	70800001	71000000	675.618	SPDYA	speedy/RINGO cell cycle regulator family member A
11	70800001	71000000	675.618	PPP1CB	protein phosphatase 1 catalytic subunit beta
11	70800001	71000000	675.618	TRMT61B	tRNA methyltransferase 61B
21	1800001	2000000	670.613	SNURF	SNRPN upstream reading frame
21	1800001	2000000	670.613	SNRPN	small nuclear ribonucleoprotein polypeptide N
16	43800001	44000000	663.448	SLC25A33	solute carrier family 25 member 33
11	71000001	71200000	661.992	PLB1	phospholipase B1
15	35300001	35500000	661.652	PLEKHA7	pleckstrin homology domain containing A7
15	35300001	35500000	661.652	RPS13	ribosomal protein S13
8	105800001	106000000	655.934	ASTN2	astrotactin 2
8	105800001	106000000	655.934	TRIM32	tripartite motif containing 32
10	72700001	72900000	655.014	SIX4	SIX homeobox 4
10	72700001	72900000	655.014	MNAT1	MNAT1
10	72700001	72900000	655.014	SIX1	SIX homeobox 1
10	51200001	51400000	652.568	SLTM	SAFB like transcription modulator
16	44900001	45100000	637.875	SLC45A1	solute carrier family 45 member 1
2	130900001	131100000	635.509	USP48	ubiquitin specific peptidase 48
2	130800001	131000000	635.509	LDLRAD2	low density lipoprotein receptor class A domain containing 2
2	130900001	131100000	635.509	RAP1GAP	RAP1 GTPase activating protein
2	130700001	130900000	634.466	LOC789612	uncharacterized LOC789612
2	130700001	130900000	634.466	CELA3B	chymotrypsin-like elastase family
2	130700001	130900000	634.466	LOC515042	SCAN domain containing 1-like
2	130700001	130900000	634.466	HSPG2	heparan sulfate proteoglycan 2
11	70700001	70900000	629.102	TOGARAM2	TOG array regulator of axonemal microtubules 2
11	70700001	70900000	629.102	WDR43	WD repeat domain 43
11	70700001	70900000	629.102	CLIP4	CAP-Gly domain containing linker protein family member 4
11	70700001	70900000	629.102	C11H2orf71	chromosome 11 C2orf71 homolog
16	44600001	44800000	614.367	RERE	arginine-glutamic acid dipeptide repeats
10	51900001	52100000	608.19	AQP9	aquaporin 9
9	41500001	41700000	602.653	AFG1L	AFG1 like ATPase
9	41400001	41600000	602.653	FOXO3	forkhead box O3
13	49000001	49200000	590.439	BMP2	bone morphogenetic protein 2
20	14300001	14500000	586.976	CWC27	CWC27 spliceosome associated protein homolog
14	24300001	24500000	572.654	LOC101902490	60S ribosomal protein L39
2	89200001	89400000	567.659	AOX2	aldehyde oxidase 2
2	89100001	89300000	567.659	AOX4	aldehyde oxidase 1-like
21	15700001	15900000	560.368	SV2B	synaptic vesicle glycoprotein 2B
22	13200001	13400000	560.168	ZNF621	zinc finger protein 621
2	89000001	89200000	557.756	AOX1	aldehyde oxidase 1
15	35100001	35300000	555.961	PIK3C2A	phosphatidylinositol-4-phosphate 3-kinase catalytic subunit type 2 alpha
15	35100001	35300000	555.961	LOC112441567	histone-lysine N-methyltransferase SETMAR-like
20	14700001	14900000	552.382	RGS7BP	regulator of G protein signaling 7 binding protein
20	14700001	14900000	552.382	SREK1IP1	SREK1 interacting protein 1
20	14700001	14900000	552.382	SHISAL2B	shisa like 2B
12	34500001	34700000	551.842	SGCG	sarcoglycan gamma
12	34500001	34700000	551.842	SACS	sacsin molecular chaperone
18	11500001	11700000	550.739	GINS2	GINS complex subunit 2
18	11500001	11700000	550.739	C18H16orf74	chromosome 18 C16orf74 homolog
29	48800001	49000000	544.743	LOC112444897	uncharacterized LOC112444897
29	49000001	49200000	542.68	TSSC4	tumor suppressing subtransferable candidate 4
29	49000001	49200000	542.68	CD81	CD81 molecule
29	49000001	49200000	542.68	TRPM5	transient receptor potential cation channel subfamily M member 5
2	130600001	130800000	541.339	CDC42	cell division cycle 42
2	130500001	130700000	536.027	WNT4	Wnt family member 4
15	35500001	35700000	532.417	C15H11orf58	chromosome 15 C11orf58 homolog
26	21700001	21900000	522.773	LZTS2	leucine zipper tumor suppressor 2
26	21700001	21900000	522.773	PDZD7	PDZ domain containing 7
26	21700001	21900000	522.773	SFXN3	sideroflexin 3
26	21600001	21800000	522.773	SLF2	SMC5-SMC6 complex localization factor 2
26	21700001	21900000	522.773	MRPL43	mitochondrial ribosomal protein L43
26	21700001	21900000	522.773	SEMA4G	semaphorin 4G
26	21700001	21900000	522.773	TWNK	twinkle mtDNA helicase
26	21700001	21900000	522.773	KAZALD1	Kazal type serine peptidase inhibitor domain 1
26	21400001	21600000	522.466	PAX2	paired box 2
22	13100001	13300000	519.2	RPL14	ribosomal protein L14
22	13100001	13300000	519.2	LOC786139	zinc finger protein 619
22	13100001	13300000	519.2	ENTPD3	ectonucleoside triphosphate diphosphohydrolase 3
14	22900001	23100000	513.676	TGS1	trimethylguanosine synthase 1
14	23000001	23200000	513.676	LYN	LYN proto-oncogene
14	22900001	23100000	513.676	TMEM68	transmembrane protein 68
4	77400001	77600000	509.516	HECW1	HECT
13	12000001	12200000	507.157	NUDT5	nudix hydrolase 5
13	12000001	12200000	507.157	CDC123	cell division cycle 123
18	800001	1000000	506.679	UQCRFS1	ubiquinol-cytochrome c reductase
15	700001	900000	502.479	LOC515790	olfactory receptor 4C46
15	700001	900000	502.479	LOC532486	olfactory receptor
15	700001	900000	502.479	OR4C15	olfactory receptor
15	800001	1000000	502.479	OR4C16	olfactory receptor
15	800001	1000000	502.479	LOC786525	olfactory receptor 4S2-like
15	800001	1000000	502.479	LOC508315	olfactory receptor 4C46
2	88900001	89100000	497.263	KCTD18	potassium channel tetramerization domain containing 18
2	88900001	89100000	497.263	SGO2	shugoshin 2
11	68500001	68700000	493.867	EHD3	EH domain containing 3
11	68500001	68700000	493.867	SNRPG	small nuclear ribonucleoprotein polypeptide G
11	68400001	68600000	493.867	PCYOX1	prenylcysteine oxidase 1
16	41000001	41200000	490.42	DHRS3	dehydrogenase/reductase 3
16	40900001	41100000	490.42	AADACL4	arylacetamide deacetylase like 4
21	1000001	1200000	481.999	MKRN3	makorin ring finger protein 3
11	25400001	25600000	480.277	THADA	THADA
11	25400001	25600000	480.277	ZFP36L2	ZFP36 ring finger protein like 2
4	77300001	77500000	472.75	BLVRA	biliverdin reductase A
4	77300001	77500000	472.75	STK17A	serine/threonine kinase 17a
4	77300001	77500000	472.75	COA1	cytochrome c oxidase assembly factor 1 homolog
11	68600001	68800000	468.923	GALNT14	polypeptide N-acetylgalactosaminyltransferase 14
11	68600001	68800000	468.923	CAPN14	calpain 14
9	41200001	41400000	464.686	ARMC2	armadillo repeat containing 2
7	70700001	70900000	464.053	UBLCP1	ubiquitin like domain containing CTD phosphatase 1
7	70600001	70800000	464.053	EBF1	early B cell factor 1
7	70600001	70800000	464.053	RNF145	ring finger protein 145
7	70700001	70900000	464.053	IL12B	interleukin 12B
14	24100001	24300000	459.378	FAM110B	family with sequence similarity 110 member B
1	83100001	83300000	451.493	PARL	presenilin associated rhomboid like
1	83000001	83200000	451.493	LOC532114	5-hydroxytryptamine (serotonin) receptor 3
1	83100001	83300000	451.493	LOC504858	40S ribosomal protein S13-like
1	83000001	83200000	451.493	ABCC5	ATP binding cassette subfamily C member 5
1	83100001	83300000	451.493	LOC782787	cytochrome P450 2J2-like
10	51000001	51200000	449.908	CCNB2	cyclin B2
10	51100001	51300000	449.908	RNF111	ring finger protein 111
11	25700001	25900000	448.776	PLEKHH2	pleckstrin homology
12	34300001	34500000	445.618	TNFRSF19	TNF receptor superfamily member 19
8	98300001	98500000	445.017	ACTL7B	actin like 7B
8	98300001	98500000	445.017	ACTL7A	actin like 7A
8	98300001	98500000	445.017	ELP1	elongator complex protein 1
11	68900001	69100000	443.529	CAPN13	calpain 13
2	88800001	89000000	442.556	SPATS2L	spermatogenesis associated serine rich 2 like
13	300001	500000	440.002	LOC788064	olfactory receptor 4S2-like
13	300001	500000	440.002	LOC788089	olfactory receptor 4C11
18	14600001	14800000	439.871	GAS8	growth arrest specific 8
18	14600001	14800000	439.871	LOC532875	AFG3-like protein 1
18	14600001	14800000	439.871	DBNDD1	dysbindin domain containing 1
18	14600001	14800000	439.871	DEF8	differentially expressed in FDCP 8 homolog
18	14600001	14800000	439.871	MC1R	melanocortin 1 receptor
18	14500001	14700000	439.871	TCF25	transcription factor 25
18	14600001	14800000	439.871	TUBB3	tubulin beta 3 class III
18	14500001	14700000	439.871	FANCA	Fanconi anemia complementation group A
18	14500001	14700000	439.871	SPIRE2	spire type actin nucleation factor 2
18	14600001	14800000	439.871	CENPBD1	CENPB DNA-binding domain containing 1
18	14600001	14800000	439.871	LOC100296324	5-hydroxyisourate hydrolase
1	111400001	111600000	439.555	LOC107132205	vomeronasal type-2 receptor 1-like
16	41100001	41300000	438.755	VPS13D	vacuolar protein sorting 13 homolog D
8	77800001	78000000	438.118	NTRK2	neurotrophic receptor tyrosine kinase 2
16	45000001	45200000	438.041	LOC786597	chromosome 20 open reading frame 106 homolog
14	67700001	67900000	431.532	PTDSS1	phosphatidylserine synthase 1
14	67800001	68000000	431.532	MTERF3	mitochondrial transcription termination factor 3
14	67800001	68000000	431.532	UQCRB	ubiquinol-cytochrome c reductase binding protein
14	67700001	67900000	431.532	SDC2	syndecan 2
6	94900001	95100000	431.504	CFAP299	cilia and flagella associated protein 299
6	94800001	95000000	431.504	FGF5	fibroblast growth factor 5
15	84600001	84800000	430.753	LOC509025	olfactory receptor 4C13
15	84600001	84800000	430.753	LOC112441561	olfactory receptor 5D18-like
6	94700001	94900000	429.801	PRDM8	PR/SET domain 8
8	103400001	103600000	429.626	ORM1	orosomucoid 1
8	103400001	103600000	429.626	AKNA	AT-hook transcription factor
2	84200001	84400000	425.553	DNAH7	dynein axonemal heavy chain 7
2	84100001	84300000	425.553	SLC39A10	solute carrier family 39 member 10
21	24000001	24200000	425.257	ADAMTSL3	ADAMTS like 3
21	24000001	24200000	425.257	EFL1	elongation factor like GTPase 1
21	24000001	24200000	425.257	SAXO2	stabilizer of axonemal microtubules 2
1	22000001	22200000	422.253	NRIP1	nuclear receptor interacting protein 1
1	21900001	22100000	422.253	LOC107132175	cell death regulator Aven-like
26	21200001	21400000	416.757	SEC31B	SEC31 homolog B
26	21300001	21500000	416.757	HIF1AN	hypoxia inducible factor 1 subunit alpha inhibitor
26	21200001	21400000	416.757	WNT8B	Wnt family member 8B
26	21300001	21500000	416.757	NDUFB8	NADH:ubiquinone oxidoreductase subunit B8
10	65200001	65400000	416.256	DUOX2	dual oxidase 2
10	65200001	65400000	416.256	DUOXA1	dual oxidase maturation factor 1
10	65200001	65400000	416.256	DUOXA2	dual oxidase maturation factor 2
10	65200001	65400000	416.256	DUOX1	dual oxidase 1
10	65200001	65400000	416.256	SORD	sorbitol dehydrogenase
10	65200001	65400000	416.256	SHF	Src homology 2 domain containing F
10	65200001	65400000	416.256	SLC28A2	solute carrier family 28 member 2
6	117100001	117300000	416.04	CTBP1	C-terminal binding protein 1
6	117200001	117400000	416.04	IDUA	iduronidase
6	117200001	117400000	416.04	FGFRL1	fibroblast growth factor receptor like 1
6	117100001	117300000	416.04	SPON2	spondin 2
6	117200001	117400000	416.04	SLC26A1	solute carrier family 26 member 1
6	117200001	117400000	416.04	DGKQ	diacylglycerol kinase theta
6	117200001	117400000	416.04	RNF212	ring finger protein 212
3	109800001	110000000	414.523	CLSPN	claspin
3	109800001	110000000	414.523	AGO4	argonaute 4
3	109900001	110100000	414.523	C3H1orf216	chromosome 3 C1orf216 homolog
1	83200001	83400000	412.521	YEATS2	YEATS domain containing 2
1	83200001	83400000	412.521	MAP6D1	MAP6 domain containing 1
21	29100001	29300000	411.533	LOC789895	histone-lysine N-methyltransferase PRDM9
7	50100001	50300000	409.881	SIL1	SIL1 nucleotide exchange factor
18	14700001	14900000	409.136	SHCBP1	SHC binding and spindle associated 1
11	69800001	70000000	405.018	ALK	ALK receptor tyrosine kinase
18	14400001	14600000	401.882	DPEP1	dipeptidase 1
18	14400001	14600000	401.882	CHMP1A	charged multivesicular body protein 1A
18	14400001	14600000	401.882	CDK10	cyclin dependent kinase 10
18	14400001	14600000	401.882	ANKRD11	ankyrin repeat domain 11
18	14400001	14600000	401.882	ZNF276	zinc finger protein 276
18	14400001	14600000	401.882	CPNE7	copine 7
18	14400001	14600000	401.882	RPL13	ribosomal protein L13
18	14400001	14600000	401.882	SPG7	SPG7
18	14400001	14600000	401.882	SPATA33	spermatogenesis associated 33
18	14400001	14600000	401.882	SPATA2L	spermatogenesis associated 2 like
18	14400001	14600000	401.882	VPS9D1	VPS9 domain containing 1
6	88100001	88300000	400.559	ANKRD17	ankyrin repeat domain 17
6	88100001	88300000	400.559	COX18	COX18
11	99400001	99600000	400.051	LRRC8A	leucine rich repeat containing 8 VRAC subunit A
11	99400001	99600000	400.051	SH3GLB2	SH3 domain containing GRB2 like
11	99500001	99700000	400.051	IER5L	immediate early response 5 like
11	99400001	99600000	400.051	DOLPP1	dolichyldiphosphatase 1
11	99400001	99600000	400.051	CRAT	carnitine O-acetyltransferase
11	99400001	99600000	400.051	DOLK	dolichol kinase
11	99400001	99600000	400.051	MIGA2	mitoguardin 2
11	99400001	99600000	400.051	PHYHD1	phytanoyl-CoA dioxygenase domain containing 1
11	99400001	99600000	400.051	NUP188	nucleoporin 188
11	99400001	99600000	400.051	PTPA	protein phosphatase 2 phosphatase activator
10	37300001	37500000	397.998	PLA2G4D	phospholipase A2 group IVD
10	37200001	37400000	397.998	MAPKBP1	mitogen-activated protein kinase binding protein 1
10	37200001	37400000	397.998	PLA2G4E	phospholipase A2 group IVE
10	37200001	37400000	397.998	SPTBN5	spectrin beta
10	37200001	37400000	397.998	PLA2G4B	phospholipase A2
10	37200001	37400000	397.998	JMJD7	jumonji domain containing 7
10	37200001	37400000	397.998	EHD4	EH domain containing 4
4	53400001	53600000	397.667	MDFIC	MyoD family inhibitor domain containing
7	49600001	49800000	396.911	CDC25C	cell division cycle 25C
7	49700001	49900000	396.911	HSPA9	heat shock protein family A (Hsp70) member 9
7	49700001	49900000	396.911	EGR1	early growth response 1
7	49600001	49800000	396.911	FAM53C	family with sequence similarity 53 member C
7	49700001	49900000	396.911	REEP2	receptor accessory protein 2
7	49600001	49800000	396.911	KDM3B	lysine demethylase 3B
7	49600001	49800000	396.911	SLBP2	oocyte-specific histone RNA stem-loop-binding protein 2-like
7	49700001	49900000	396.911	ETF1	eukaryotic translation termination factor 1
1	111100001	111300000	395.893	KCNAB1	potassium voltage-gated channel subfamily A member regulatory beta subunit 1
1	111100001	111300000	395.893	SSR3	signal sequence receptor subunit 3
7	4800001	5000000	395.501	IQCN	IQ motif containing N
7	4700001	4900000	395.501	PGPEP1	pyroglutamyl-peptidase I
7	4800001	5000000	395.501	CIST1	intestine-specific transcript 1 protein
7	4800001	5000000	395.501	JUND	JunD proto-oncogene
7	4700001	4900000	395.501	LSM4	LSM4 homolog
7	4800001	5000000	395.501	LOC618787	uncharacterized LOC618787
10	65400001	65600000	395.133	FERMT2	fermitin family member 2
10	65400001	65600000	395.133	LOC613752	histone H2B type 2-E
7	60200001	60400000	394.002	SH3TC2	SH3 domain and tetratricopeptide repeats 2
7	60100001	60300000	394.002	ADRB2	adrenoceptor beta 2
26	21800001	22000000	392.731	TLX1	T cell leukemia homeobox 1
4	53600001	53800000	391.869	FOXP2	forkhead box P2
29	500001	700000	391.149	HEPHL1	hephaestin like 1
29	500001	700000	391.149	PANX1	pannexin 1
16	40700001	40900000	390.285	TNFSF4	TNF superfamily member 4
8	103200001	103400000	389.943	COL27A1	collagen type XXVII alpha 1 chain
8	103200001	103400000	389.943	KIF12	kinesin family member 12
8	103100001	103300000	389.943	AMBP	alpha-1-microglobulin/bikunin precursor
12	34000001	34200000	389.495	SPATA13	spermatogenesis associated 13
8	37600001	37800000	385.59	KDM4C	lysine demethylase 4C
17	10500001	10700000	384.618	EDNRA	endothelin receptor type A
17	10500001	10700000	384.618	TMEM184C	transmembrane protein 184C
12	34100001	34300000	382.719	C1QTNF9	C1q and TNF related 9
12	34200001	34400000	381.669	MIPEP	mitochondrial intermediate peptidase
7	46100001	46300000	381.142	DDX46	DEAD-box helicase 46
7	46000001	46200000	381.142	SEC24A	SEC24 homolog A
7	46100001	46300000	381.142	CAMLG	calcium modulating ligand
7	46000001	46200000	381.142	JADE2	jade family PHD finger 2
7	46000001	46200000	381.142	SAR1B	secretion associated Ras related GTPase 1B
1	73900001	74100000	380.897	ATP13A5	ATPase 13A5
1	74000001	74200000	380.897	HRASLS	HRAS like suppressor
14	24400001	24600000	379.139	UBXN2B	UBX domain protein 2B
15	84500001	84700000	377.776	LOC617614	olfactory receptor 4C46
15	84500001	84700000	377.776	LOC100299117	olfactory receptor 4C46-like
1	73800001	74000000	377.636	LOC112447410	uncharacterized LOC112447410
1	73800001	74000000	377.636	ATP13A4	ATPase 13A4
1	73800001	74000000	377.636	OPA1	OPA1
2	18700001	18900000	375.678	PDE11A	phosphodiesterase 11A
2	18700001	18900000	375.678	RBM45	RNA binding motif protein 45
2	18700001	18900000	375.678	CYCT	cytochrome c
1	132100001	132300000	375.184	IL20RB	interleukin 20 receptor subunit beta
1	132100001	132300000	375.184	NCK1	NCK adaptor protein 1
1	132100001	132300000	375.184	SLC35G2	solute carrier family 35 member G2
16	65600001	65800000	374.917	C16H1orf21	chromosome 16 C1orf21 homolog
16	65700001	65900000	374.917	FAM129A	family with sequence similarity 129 member A
16	65600001	65800000	374.917	EDEM3	ER degradation enhancing alpha-mannosidase like protein 3
7	50000001	50200000	374.604	LRRTM2	leucine rich repeat transmembrane neuronal 2
7	50000001	50200000	374.604	CTNNA1	catenin alpha 1
6	71200001	71400000	373.951	CEP135	centrosomal protein 135
29	48700001	48900000	370.644	SLC22A18	solute carrier family 22 member 18
29	48700001	48900000	370.644	CDKN1C	cyclin dependent kinase inhibitor 1C
29	48700001	48900000	370.644	KCNQ1	potassium voltage-gated channel subfamily Q member 1
11	68300001	68500000	370.394	TIA1	TIA1 cytotoxic granule associated RNA binding protein
11	68300001	68500000	370.394	ASPRV1	aspartic peptidase retroviral like 1
11	68300001	68500000	370.394	PCBP1	poly(rC) binding protein 1
11	68300001	68500000	370.394	C11H2orf42	chromosome 11 C2orf42 homolog
7	66000001	66200000	370.14	MRPL22	mitochondrial ribosomal protein L22
7	65900001	66100000	370.14	FAXDC2	fatty acid hydroxylase domain containing 2
7	65900001	66100000	370.14	CNOT8	CCR4-NOT transcription complex subunit 8
7	65900001	66100000	370.14	GEMIN5	gem nuclear organelle associated protein 5
1	74300001	74500000	369.131	MB21D2	Mab-21 domain containing 2
5	113500001	113700000	368.655	ARFGAP3	ADP ribosylation factor GTPase activating protein 3
5	113500001	113700000	368.655	PACSIN2	protein kinase C and casein kinase substrate in neurons 2
6	71100001	71300000	368.473	EXOC1	exocyst complex component 1
6	71100001	71300000	368.473	EXOC1L	exocyst complex component 1 like
21	66700001	66900000	368.136	PPP2R5C	protein phosphatase 2 regulatory subunit B'gamma
21	66800001	67000000	368.136	LOC786914	RIKEN cDNA 1700001K19-like
21	66800001	67000000	368.136	HSP90AA1	heat shock protein 90 alpha family class A member 1
21	66800001	67000000	368.136	WDR20	WD repeat domain 20
21	66700001	66900000	368.136	DYNC1H1	dynein cytoplasmic 1 heavy chain 1
26	21100001	21300000	367.043	SCD	stearoyl-CoA desaturase
26	21100001	21300000	367.043	PKD2L1	polycystin 2 like 1
26	21100001	21300000	367.043	CWF19L1	CWF19 like 1
26	21100001	21300000	367.043	CHUK	conserved helix-loop-helix ubiquitous kinase
26	21100001	21300000	367.043	BLOC1S2	biogenesis of lysosomal organelles complex 1 subunit 2
16	51400001	51600000	366.285	KLHL17	kelch like family member 17
16	51400001	51600000	366.285	HES4	hes family bHLH transcription factor 4
16	51400001	51600000	366.285	LOC526769	tyrosine-protein phosphatase non-receptor type 11
16	51400001	51600000	366.285	RNF223	ring finger protein 223
16	51400001	51600000	366.285	AGRN	agrin
16	51400001	51600000	366.285	NOC2L	NOC2 like nucleolar associated transcriptional repressor
16	51400001	51600000	366.285	PERM1	PPARGC1 and ESRR induced regulator
16	51400001	51600000	366.285	C16H1orf159	chromosome 16 C1orf159 homolog
16	51400001	51600000	366.285	ISG15	ISG15 ubiquitin-like modifier
16	51500001	51700000	366.285	ZBTB17	zinc finger and BTB domain containing 17
16	51500001	51700000	366.285	SPEN	spen family transcriptional repressor
16	51400001	51600000	366.285	SAMD11	sterile alpha motif domain containing 11
15	40200001	40400000	366.018	MICAL2	microtubule associated monooxygenase
15	40200001	40400000	366.018	PARVA	parvin alpha
7	4500001	4700000	361.221	KLHL26	kelch like family member 26
7	4600001	4800000	361.221	ISYNA1	inositol-3-phosphate synthase 1
7	4600001	4800000	361.221	GDF15	growth differentiation factor 15
7	4500001	4700000	361.221	REX1BD	required for excision 1-B domain containing
7	4600001	4800000	361.221	SSBP4	single stranded DNA binding protein 4
7	4500001	4700000	361.221	UBA52	ubiquitin A-52 residue ribosomal protein fusion product 1
7	4500001	4700000	361.221	ELL	elongation factor for RNA polymerase II
7	4500001	4700000	361.221	TMEM59L	transmembrane protein 59 like
7	4500001	4700000	361.221	CRTC1	CREB regulated transcription coactivator 1
7	4500001	4700000	361.221	KXD1	KxDL motif containing 1
7	4500001	4700000	361.221	FKBP8	FK506 binding protein 8
7	4500001	4700000	361.221	CRLF1	cytokine receptor like factor 1
7	4600001	4800000	361.221	LRRC25	leucine rich repeat containing 25
6	94600001	94800000	359.129	ANTXR2	anthrax toxin receptor 2
21	29000001	29200000	358.922	SNRPA1	small nuclear ribonucleoprotein polypeptide A'
6	117000001	117200000	358.87	MAEA	macrophage erythroblast attacher
6	116900001	117100000	358.87	LOC104972780	collagen alpha-1(I) chain-like
6	116900001	117100000	358.87	UVSSA	UV stimulated scaffold protein A
6	117000001	117200000	358.87	LOC100848325	uncharacterized LOC100848325
6	116900001	117100000	358.87	NKX1-1	NK1 homeobox 1
1	106700001	106900000	357.626	ARL14	ADP ribosylation factor like GTPase 14
1	106600001	106800000	357.626	PPM1L	protein phosphatase
26	38100001	38300000	357.097	RAB11FIP2	RAB11 family interacting protein 2
10	37400001	37600000	356.369	TMEM87A	transmembrane protein 87A
10	37400001	37600000	356.369	PLA2G4F	phospholipase A2 group IVF
10	37400001	37600000	356.369	VPS39	VPS39
8	98400001	98600000	355.638	CTNNAL1	catenin alpha like 1
8	98400001	98600000	355.638	FAM206A	family with sequence similarity 206 member A
16	51600001	51800000	354.429	FBLIM1	filamin binding LIM protein 1
16	51600001	51800000	354.429	LOC507787	multiple coagulation factor deficiency protein 2
16	41800001	42000000	352.149	DRAXIN	dorsal inhibitory axon guidance protein
16	41800001	42000000	352.149	MAD2L2	mitotic arrest deficient 2 like 2
16	41800001	42000000	352.149	AGTRAP	angiotensin II receptor associated protein
16	79900001	80100000	351.897	KLHL12	kelch like family member 12
16	79900001	80100000	351.897	LOC101905611	alpha-1
16	79900001	80100000	351.897	SYT2	synaptotagmin 2
16	79900001	80100000	351.897	KDM5B	lysine demethylase 5B
16	79900001	80100000	351.897	RABIF	RAB interacting factor
10	52100001	52300000	351.841	ALDH1A2	aldehyde dehydrogenase 1 family member A2
3	87700001	87900000	351.572	DAB1	DAB1
7	49500001	49700000	351.359	CDC23	cell division cycle 23
7	49500001	49700000	351.359	GFRA3	GDNF family receptor alpha 3
7	49500001	49700000	351.359	KIF20A	kinesin family member 20A
1	82900001	83100000	349.765	DVL3	dishevelled segment polarity protein 3
1	82900001	83100000	349.765	VWA5B2	von Willebrand factor A domain containing 5B2
1	82900001	83100000	349.765	ALG3	ALG3
1	82900001	83100000	349.765	HTR3C	5-hydroxytryptamine (serotonin) receptor 3C
1	82900001	83100000	349.765	CAMK2N2	calcium/calmodulin dependent protein kinase II inhibitor 2
1	82900001	83100000	349.765	ECE2	endothelin converting enzyme 2
1	82900001	83100000	349.765	EIF2B5	eukaryotic translation initiation factor 2B subunit epsilon
1	82900001	83100000	349.765	ABCF3	ATP binding cassette subfamily F member 3
1	82900001	83100000	349.765	LOC616094	5-hydroxytryptamine receptor 3E
1	82900001	83100000	349.765	AP2M1	adaptor related protein complex 2 subunit mu 1
9	24800001	25000000	346.379	CENPW	centromere protein W
12	33800001	34000000	346.116	AMER2	APC membrane recruitment protein 2
12	33700001	33900000	346.116	NUP58	nucleoporin 58
12	33800001	34000000	346.116	MTMR6	myotubularin related protein 6
7	95600001	95800000	345.274	PCSK1	proprotein convertase subtilisin/kexin type 1
5	113400001	113600000	345.009	SERHL2	serine hydrolase like 2
5	113400001	113600000	345.009	CYB5R3	cytochrome b5 reductase 3
5	113400001	113600000	345.009	POLDIP3	DNA polymerase delta interacting protein 3
5	113400001	113600000	345.009	A4GALT	alpha 1
5	113400001	113600000	345.009	RRP7A	ribosomal RNA processing 7 homolog A
1	93300001	93500000	344.925	NLGN1	neuroligin 1
14	20100001	20300000	344.817	SNTG1	syntrophin gamma 1
10	79800001	80000000	343.925	RAD51B	RAD51 paralog B
8	61700001	61900000	341.749	EXOSC3	exosome component 3
8	61700001	61900000	341.749	LOC514189	uncharacterized LOC514189
8	61800001	62000000	341.749	DCAF10	DDB1 and CUL4 associated factor 10
8	61800001	62000000	341.749	SLC25A51	solute carrier family 25 member 51
8	61700001	61900000	341.749	FRMPD1	FERM and PDZ domain containing 1
8	61700001	61900000	341.749	TRMT10B	tRNA methyltransferase 10B
18	11200001	11400000	341.321	GSE1	Gse1 coiled-coil protein
18	11200001	11400000	341.321	FAM92B	family with sequence similarity 92 member B
11	71200001	71400000	341.303	FOSL2	FOS like 2
7	65800001	66000000	341.03	LARP1	La ribonucleoprotein domain family member 1
29	49100001	49300000	340.464	TSPAN32	tetraspanin 32
14	32300001	32500000	337.86	C14H8orf34	chromosome 14 C8orf34 homolog
6	88300001	88500000	336.224	ALB	albumin
13	75900001	76100000	335.933	NCOA3	nuclear receptor coactivator 3
13	76000001	76200000	335.933	SULF2	sulfatase 2
3	109700001	109900000	333.591	ADPRHL2	ADP-ribosylhydrolase like 2
3	109700001	109900000	333.591	COL8A2	collagen type VIII alpha 2 chain
3	109700001	109900000	333.591	AGO1	argonaute 1
3	109700001	109900000	333.591	TEKT2	tektin 2
3	109700001	109900000	333.591	AGO3	argonaute RISC catalytic component 3
16	51700001	51900000	331.923	TMEM82	transmembrane protein 82
16	51700001	51900000	331.923	PLEKHM2	pleckstrin homology and RUN domain containing M2
16	51700001	51900000	331.923	SLC25A34	solute carrier family 25 member 34
16	51700001	51900000	331.923	LOC112441770	uncharacterized LOC112441770
16	51700001	51900000	331.923	LOC515551	protein DDI1 homolog 2
21	24300001	24500000	331.88	SH3GL3	SH3 domain containing GRB2 like 3
10	73400001	73600000	331.755	PRKCH	protein kinase C eta
11	30000001	30200000	331.744	FBXO11	F-box protein 11
11	30000001	30200000	331.744	MSH6	mutS homolog 6
16	41600001	41800000	330.753	PLOD1	procollagen-lysine
16	41600001	41800000	330.753	MIIP	migration and invasion inhibitory protein
16	41700001	41900000	330.753	NPPA	natriuretic peptide A
16	41700001	41900000	330.753	NPPB	natriuretic peptide B
16	41700001	41900000	330.753	MTHFR	methylenetetrahydrofolate reductase
16	41600001	41800000	330.753	MFN2	mitofusin 2
16	41700001	41900000	330.753	CLCN6	chloride voltage-gated channel 6
16	41600001	41800000	330.753	KIAA2013	KIAA2013 ortholog
16	41600001	41800000	330.753	TNFRSF8	TNF receptor superfamily member 8
16	41700001	41900000	330.753	C16H1orf167	chromosome 16 C1orf167 homolog
14	47500001	47700000	330.439	UTP23	UTP23
14	47500001	47700000	330.439	EIF3H	eukaryotic translation initiation factor 3 subunit H
27	19100001	19300000	329.773	ASAH1	N-acylsphingosine amidohydrolase 1
27	19100001	19300000	329.773	PCM1	pericentriolar material 1
27	19000001	19200000	329.773	FRG1	FSHD region gene 1
26	19800001	20000000	329.208	HPSE2	heparanase 2 (inactive)
6	88400001	88600000	328.677	AFP	alpha fetoprotein
6	88500001	88700000	328.677	RASSF6	Ras association domain family member 6
6	88400001	88600000	328.677	AFM	afamin
6	88400001	88600000	328.677	LOC100140503	alpha-fetoprotein-like
3	110000001	110200000	327.915	PSMB2	proteasome subunit beta 2
3	110000001	110200000	327.915	TFAP2E	transcription factor AP-2 epsilon
1	92500001	92700000	327.345	LOC616200	glyceraldehyde-3-phosphate dehydrogenase-like
1	92500001	92700000	327.345	NAALADL2	N-acetylated alpha-linked acidic dipeptidase like 2
17	35100001	35300000	326.897	ADAD1	adenosine deaminase domain containing 1
17	35100001	35300000	326.897	IL2	interleukin 2
17	35200001	35400000	326.897	KIAA1109	KIAA1109 ortholog
5	104600001	104800000	326.691	ANO2	anoctamin 2
5	104600001	104800000	326.691	NTF3	neurotrophin 3
8	103000001	103200000	325.601	ZNF618	zinc finger protein 618
11	69700001	69900000	324.256	YPEL5	yippee like 5
7	49400001	49600000	323.914	LOC101902951	bromodomain-containing protein 8-like
7	49400001	49600000	323.914	WNT8A	Wnt family member 8A
7	49400001	49600000	323.914	NME5	NME/NM23 family member 5
7	49400001	49600000	323.914	BRD8	bromodomain containing 8
1	106800001	107000000	323.748	KPNA4	karyopherin subunit alpha 4
8	77200001	77400000	323.568	RMI1	RecQ mediated genome instability 1
8	77200001	77400000	323.568	HNRNPK	heterogeneous nuclear ribonucleoprotein K
8	77200001	77400000	323.568	C8H9orf64	chromosome 8 C9orf64 homolog
10	54800001	55000000	323.403	PYGO1	pygopus family PHD finger 1
10	54900001	55100000	323.403	RSL24D1	ribosomal L24 domain containing 1
10	54800001	55000000	323.403	DNAAF4	dynein axonemal assembly factor 4
10	54800001	55000000	323.403	CCPG1	cell cycle progression 1
10	54900001	55100000	323.403	RAB27A	RAB27A
10	54800001	55000000	323.403	PIGB	phosphatidylinositol glycan anchor biosynthesis class B
20	14200001	14400000	322.673	ADAMTS6	ADAM metallopeptidase with thrombospondin type 1 motif 6
16	27000001	27200000	322.014	CAPN2	calpain 2
16	27000001	27200000	322.014	CAPN8	calpain 8
16	27000001	27200000	322.014	TP53BP2	tumor protein p53 binding protein 2
2	89300001	89500000	320.729	BZW1	basic leucine zipper and W2 domains 1
7	50400001	50600000	320.179	MATR3	matrin 3
21	25600001	25800000	319.043	KIAA1024	KIAA1024
2	20600001	20800000	317.252	HOXD9	homeobox D9
2	20600001	20800000	317.252	MTX2	metaxin 2
2	20600001	20800000	317.252	HOXD3	homeobox D3
2	20600001	20800000	317.252	HOXD10	homeobox D10
2	20600001	20800000	317.252	HOXD8	homeobox D8
2	20700001	20900000	317.252	HOXD13	homeobox D13
2	20700001	20900000	317.252	HOXD12	homeobox D12
2	20700001	20900000	317.252	HOXD11	homeobox D11
2	20600001	20800000	317.252	HOXD1	homeobox D1
2	20600001	20800000	317.252	HOXD4	homeobox D4
2	20700001	20900000	317.252	EVX2	even-skipped homeobox 2
10	50800001	51000000	315.8	FAM81A	family with sequence similarity 81 member A
10	50800001	51000000	315.8	MYO1E	myosin IE
21	700001	900000	311.897	LOC112443209	uncharacterized LOC112443209
21	700001	900000	311.897	LOC112443207	uncharacterized LOC112443207
10	71600001	71800000	309.465	GPR135	G protein-coupled receptor 135
10	71500001	71700000	309.465	DAAM1	dishevelled associated activator of morphogenesis 1
10	71600001	71800000	309.465	L3HYPDH	trans-L-3-hydroxyproline dehydratase
10	71600001	71800000	309.465	CCDC175	coiled-coil domain containing 175
10	71600001	71800000	309.465	JKAMP	JNK1/MAPK8 associated membrane protein
9	42600001	42800000	308.309	PDSS2	decaprenyl diphosphate synthase subunit 2
9	42700001	42900000	308.309	BEND3	BEN domain containing 3
14	23300001	23500000	308.007	SDR16C5	short chain dehydrogenase/reductase family 16C member 5
14	23200001	23400000	308.007	CHCHD7	coiled-coil-helix-coiled-coil-helix domain containing 7
14	23300001	23500000	308.007	SDR16C6	short chain dehydrogenase/reductase family 16C
14	23200001	23400000	308.007	RPS20	ribosomal protein S20
14	23200001	23400000	308.007	PLAG1	PLAG1 zinc finger
14	23200001	23400000	308.007	MOS	MOS proto-oncogene
24	47500001	47700000	307.777	ZBTB7C	zinc finger and BTB domain containing 7C
24	47500001	47700000	307.777	SMAD2	SMAD family member 2
12	35500001	35700000	307.177	SAP18	Sin3A associated protein 18
12	35500001	35700000	307.177	MICU2	mitochondrial calcium uptake 2
12	35500001	35700000	307.177	ZDHHC20	zinc finger DHHC-type containing 20
12	35500001	35700000	307.177	MRPL57	mitochondrial ribosomal protein L57
12	35500001	35700000	307.177	SKA3	spindle and kinetochore associated complex subunit 3
12	35500001	35700000	307.177	LATS2	large tumor suppressor kinase 2
14	22700001	22900000	306.831	XKR4	XK related 4
15	54500001	54700000	306.687	KLHL35	kelch like family member 35
15	54500001	54700000	306.687	RPS3	ribosomal protein S3
15	54600001	54800000	306.687	MAP6	microtubule associated protein 6
15	54600001	54800000	306.687	SERPINH1	serpin family H member 1
15	54500001	54700000	306.687	GDPD5	glycerophosphodiester phosphodiesterase domain containing 5
15	54500001	54700000	306.687	ARRB1	arrestin beta 1
7	60000001	60200000	305.988	HTR4	5-hydroxytryptamine receptor 4
16	42700001	42900000	305.756	CASZ1	castor zinc finger 1
11	25100001	25300000	305.638	HAAO	3-hydroxyanthranilate 3
9	71200001	71400000	304.874	EYA4	EYA transcriptional coactivator and phosphatase 4
29	42400001	42600000	302.788	VEGFB	vascular endothelial growth factor B
29	42500001	42700000	302.788	PRDX5	peroxiredoxin 5
29	42400001	42600000	302.788	FERMT3	fermitin family member 3
29	42500001	42700000	302.788	RPS6KA4	ribosomal protein S6 kinase A4
29	42500001	42700000	302.788	ESRRA	estrogen related receptor alpha
29	42400001	42600000	302.788	BAD	BCL2 associated agonist of cell death
29	42400001	42600000	302.788	CATSPERZ	catsper channel auxiliary subunit zeta
29	42400001	42600000	302.788	MACROD1	MACRO domain containing 1
29	42400001	42600000	302.788	FLRT1	fibronectin leucine rich transmembrane protein 1
29	42400001	42600000	302.788	TRPT1	tRNA phosphotransferase 1
29	42400001	42600000	302.788	KCNK4	potassium two pore domain channel subfamily K member 4
29	42500001	42700000	302.788	TRMT112	tRNA methyltransferase subunit 11-2
29	42400001	42600000	302.788	STIP1	stress induced phosphoprotein 1
29	42400001	42600000	302.788	PPP1R14B	protein phosphatase 1 regulatory inhibitor subunit 14B
29	42500001	42700000	302.788	CCDC88B	coiled-coil domain containing 88B
29	42400001	42600000	302.788	DNAJC4	DnaJ heat shock protein family (Hsp40) member C4
29	42400001	42600000	302.788	NUDT22	nudix hydrolase 22
29	42400001	42600000	302.788	FKBP2	FK506 binding protein 2
29	42400001	42600000	302.788	GPR137	G protein-coupled receptor 137
29	42400001	42600000	302.788	PLCB3	phospholipase C beta 3
20	46500001	46700000	300.392	CDH9	cadherin 9
10	52400001	52600000	299.208	POLR2M	RNA polymerase II subunit M
21	28800001	29000000	298.651	PCSK6	proprotein convertase subtilisin/kexin type 6
21	28800001	29000000	298.651	TM2D3	TM2 domain containing 3
21	28800001	29000000	298.651	TARSL2	threonyl-tRNA synthetase like 2
22	13000001	13200000	296.897	MYRIP	myosin VIIA and Rab interacting protein
22	13000001	13200000	296.897	EIF1B	eukaryotic translation initiation factor 1B
15	84300001	84500000	295.936	OR4A16	olfactory receptor
15	84300001	84500000	295.936	LOC788572	olfactory receptor 701-like
3	20300001	20500000	294.531	ANP32E	acidic nuclear phosphoprotein 32 family member E
3	20300001	20500000	294.531	PLEKHO1	pleckstrin homology domain containing O1
3	20200001	20400000	294.531	PRPF3	pre-mRNA processing factor 3
3	20200001	20400000	294.531	RPRD2	regulation of nuclear pre-mRNA domain containing 2
3	20200001	20400000	294.531	APH1A	aph-1 homolog A
3	20200001	20400000	294.531	MRPS21	mitochondrial ribosomal protein S21
3	20200001	20400000	294.531	CIART	circadian associated repressor of transcription
3	20200001	20400000	294.531	TARS2	threonyl-tRNA synthetase 2
3	20300001	20500000	294.531	VPS45	vacuolar protein sorting 45 homolog
3	20200001	20400000	294.531	CA14	carbonic anhydrase 14
3	20200001	20400000	294.531	C3H1orf54	chromosome 3 C1orf54 homolog
15	64400001	64600000	293.182	LMO2	LIM domain only 2
15	64500001	64700000	293.182	CAPRIN1	cell cycle associated protein 1
15	64400001	64600000	293.182	FBXO3	F-box protein 3
12	33600001	33800000	293.046	ATP8A2	ATPase
5	17800001	18000000	292.731	TMTC3	transmembrane and tetratricopeptide repeat containing 3
5	17700001	17900000	292.731	CEP290	centrosomal protein 290
5	17700001	17900000	292.731	C5H12orf29	chromosome 5 C12orf29 homolog
5	17700001	17900000	292.731	C5H12orf50	chromosome 5 C12orf50 homolog
8	77400001	77600000	291.874	SLC28A3	solute carrier family 28 member 3
11	29900001	30100000	290.319	LOC107132921	WAS/WASL-interacting protein family member 3-like
11	29900001	30100000	290.319	KCNK12	potassium two pore domain channel subfamily K member 12
14	2300001	2500000	290.151	MROH5	maestro heat like repeat family member 5
14	2400001	2600000	290.151	PTP4A3	protein tyrosine phosphatase type IVA
4	101600001	101800000	289.781	AKR1D1	aldo-keto reductase family 1 member D1
4	101500001	101700000	289.781	DGKI	diacylglycerol kinase iota
4	101500001	101700000	289.781	CREB3L2	cAMP responsive element binding protein 3 like 2
7	49300001	49500000	289.331	LOC104969184	palladin-like
7	49300001	49500000	289.331	FAM13B	family with sequence similarity 13 member B
7	49300001	49500000	289.331	MYOT	myotilin
7	49300001	49500000	289.331	PKD2L2	polycystin 2 like 2
20	41400001	41600000	288.259	PDZD2	PDZ domain containing 2
20	41400001	41600000	288.259	GOLPH3	golgi phosphoprotein 3
13	11600001	11800000	287.303	CAMK1D	calcium/calmodulin dependent protein kinase ID
8	81200001	81400000	286.728	C8H9orf3	chromosome 8 C9orf3 homolog
7	50500001	50700000	285.127	PROB1	proline rich basic protein 1
7	50500001	50700000	285.127	PAIP2	poly(A) binding protein interacting protein 2
7	50500001	50700000	285.127	SPATA24	spermatogenesis associated 24
7	50500001	50700000	285.127	SLC23A1	solute carrier family 23 member 1
7	50500001	50700000	285.127	DNAJC18	DnaJ heat shock protein family (Hsp40) member C18
7	50500001	50700000	285.127	MZB1	marginal zone B and B1 cell specific protein
1	135000001	135200000	285.053	RYK	receptor-like tyrosine kinase
17	67000001	67200000	284.764	MN1	MN1 proto-oncogene
15	35000001	35200000	284.056	USH1C	USH1 protein network component harmonin
15	35000001	35200000	284.056	KCNJ11	potassium voltage-gated channel subfamily J member 11
15	35000001	35200000	284.056	NUCB2	nucleobindin 2
15	35000001	35200000	284.056	ABCC8	ATP binding cassette subfamily C member 8
15	35000001	35200000	284.056	NCR3LG1	natural killer cell cytotoxicity receptor 3 ligand 1
16	45500001	45700000	283.377	PER3	period circadian regulator 3
16	45500001	45700000	283.377	VAMP3	vesicle associated membrane protein 3
16	45500001	45700000	283.377	CAMTA1	calmodulin binding transcription activator 1
16	45500001	45700000	283.377	UTS2	urotensin 2
13	200001	400000	283.277	LOC784898	liprin-alpha-1-like
21	28200001	28400000	281.372	TJP1	tight junction protein 1
21	28100001	28300000	281.372	NSMCE3	NSE3 homolog
21	28100001	28300000	281.372	FAM189A1	family with sequence similarity 189 member A1

## Sheet: Table S7
Table S7. A summary of genes from Fst in Dengchuan cattle (compared to Angus).
Chrom	Starting position	Ending position	Fst	Gene	Description
19	42580001	42630000	0.751928	HSD17B1	hydroxysteroid 17-beta dehydrogenase 1
19	42580001	42630000	0.751928	LOC107131525	uncharacterized LOC107131525
19	42580001	42630000	0.751928	NAGLU	N-acetyl-alpha-glucosaminidase
1	8920001	8970000	0.751491	LOC526789	histone H4
19	42520001	42570000	0.742966	ATP6V0A1	ATPase H+ transporting V0 subunit a1
19	42720001	42770000	0.728179	EZH1	enhancer of zeste 1 polycomb repressive complex 2 subunit
21	540001	590000	0.710461	LOC112443246	ankyrin repeat domain-containing protein 26-like
19	42760001	42810000	0.710351	VPS25	vacuolar protein sorting 25 homolog
19	42760001	42810000	0.710351	RAMP2	receptor activity modifying protein 2
3	100340001	100390000	0.678756	GPBP1L1	GC-rich promoter binding protein 1 like 1
3	100340001	100390000	0.678756	TMEM69	transmembrane protein 69
1	139660001	139710000	0.678733	B3GALT5	beta-1
7	38480001	38530000	0.676822	LOC533921	SWI/SNF-related matrix-associated actin-dependent regulator of chromatin subfamily E member 1-related
3	119920001	119970000	0.676261	DUSP28	dual specificity phosphatase 28
3	119920001	119970000	0.676261	RNPEPL1	arginyl aminopeptidase like 1
5	112660001	112710000	0.670709	XRCC6	X-ray repair cross complementing 6
1	83720001	83770000	0.670231	B3GNT5	UDP-GlcNAc:betaGal beta-1
5	112520001	112570000	0.668865	ACO2	aconitase 2
5	112520001	112570000	0.668865	PHF5A	PHD finger protein 5A
7	38060001	38110000	0.664604	EIF4E1B	eukaryotic translation initiation factor 4E family member 1B
7	38060001	38110000	0.664604	SNCB	synuclein beta
5	112500001	112550000	0.66352	TOB2	transducer of ERBB2
7	38500001	38550000	0.663473	ZNF346	zinc finger protein 346
7	37960001	38010000	0.661921	RNF44	ring finger protein 44
5	23320001	23370000	0.658837	SOCS2	suppressor of cytokine signaling 2
10	27900001	27950000	0.656605	LOC510112	olfactory receptor 4F15
18	52480001	52530000	0.654016	BCL3	B cell CLL/lymphoma 3
17	35020001	35070000	0.65398	IL21	interleukin 21
5	112460001	112510000	0.642339	TEF	TEF
1	83620001	83670000	0.641615	MCF2L2	MCF.2 cell line derived transforming sequence-like 2
3	119940001	119990000	0.640742	GPR35	G protein-coupled receptor 35
3	119940001	119990000	0.640742	CAPN10	calpain 10
19	42600001	42650000	0.633763	COASY	Coenzyme A synthase
19	42600001	42650000	0.633763	MLX	MLX
19	50940001	50990000	0.632115	PCYT2	phosphate cytidylyltransferase 2
19	50940001	50990000	0.632115	SIRT7	sirtuin 7
3	119260001	119310000	0.631309	LOC615009	olfactory receptor 12
19	50960001	51010000	0.628005	NPB	neuropeptide B
19	50960001	51010000	0.628005	ALYREF	Aly/REF export factor
19	50960001	51010000	0.628005	ANAPC11	anaphase promoting complex subunit 11
3	119220001	119270000	0.627874	LOC618660	olfactory receptor 12
19	50920001	50970000	0.625308	MYADML2	myeloid associated differentiation marker like 2
19	50920001	50970000	0.625308	PYCR1	pyrroline-5-carboxylate reductase 1
19	50920001	50970000	0.625308	MAFG	MAF bZIP transcription factor G
19	42260001	42310000	0.62043	GHDC	GH3 domain containing
19	42260001	42310000	0.62043	HCRT	hypocretin neuropeptide precursor
5	112640001	112690000	0.620243	DESI1	desumoylating isopeptidase 1
4	39060001	39110000	0.619519	LOC782609	nucleosome assembly protein 1-like 1
19	34300001	34350000	0.618171	SMCR8	Smith-Magenis syndrome chromosome region
3	119240001	119290000	0.617299	LOC782255	olfactory receptor 12
28	24860001	24910000	0.617119	TET1	tet methylcytosine dioxygenase 1
3	19620001	19670000	0.616409	TMOD4	tropomodulin 4
3	19620001	19670000	0.616409	VPS72	vacuolar protein sorting 72 homolog
3	19620001	19670000	0.616409	LYSMD1	LysM domain containing 1
3	19620001	19670000	0.616409	TNFAIP8L2	TNF alpha induced protein 8 like 2
3	19620001	19670000	0.616409	SCNM1	sodium channel modifier 1
19	50980001	51030000	0.616402	ARHGDIA	Rho GDP dissociation inhibitor alpha
7	38080001	38130000	0.616392	TSPAN17	tetraspanin 17
1	85260001	85310000	0.614642	SOX2	SRY-box 2
1	83500001	83550000	0.613633	KLHL6	kelch like family member 6
5	103820001	103870000	0.613203	IFFO1	intermediate filament family orphan 1
18	52500001	52550000	0.611372	CBLC	Cbl proto-oncogene C
8	18540001	18590000	0.611238	TUSC1	tumor suppressor candidate 1
7	37980001	38030000	0.611214	CDHR2	cadherin related family member 2
11	88560001	88610000	0.610606	ID2	inhibitor of DNA binding 2
11	10700001	10750000	0.609969	ACTG2	actin
19	34320001	34370000	0.609746	TOP3A	DNA topoisomerase III alpha
13	57100001	57150000	0.608451	ZNF831	zinc finger protein 831
21	21720001	21770000	0.605093	FES	FES proto-oncogene
3	100420001	100470000	0.602607	NASP	nuclear autoantigenic sperm protein
3	100420001	100470000	0.602607	CCDC17	coiled-coil domain containing 17
14	23240001	23290000	0.602334	RPS20	ribosomal protein S20
19	42240001	42290000	0.602006	KCNH4	potassium voltage-gated channel subfamily H member 4
19	42240001	42290000	0.602006	KAT2A	lysine acetyltransferase 2A
19	42240001	42290000	0.602006	RAB5C	RAB5C
19	42240001	42290000	0.602006	DHX58	DExH-box helicase 58
19	42240001	42290000	0.602006	HSPB9	heat shock protein family B (small) member 9
7	58880001	58930000	0.600502	JAKMIP2	janus kinase and microtubule interacting protein 2
11	87480001	87530000	0.596848	CYS1	cystin 1
3	12400001	12450000	0.596392	LOC531264	Fc receptor-like protein 2
5	112360001	112410000	0.594719	RANGAP1	Ran GTPase activating protein 1
18	57020001	57070000	0.594315	CTU1	cytosolic thiouridylase subunit 1
11	38260001	38310000	0.594128	PNPT1	polyribonucleotide nucleotidyltransferase 1
18	52460001	52510000	0.592816	CEACAM16	carcinoembryonic antigen related cell adhesion molecule 16
19	42280001	42330000	0.592	STAT5B	signal transducer and activator of transcription 5B
11	88440001	88490000	0.591905	KIDINS220	kinase D interacting substrate 220
3	19640001	19690000	0.591424	SEMA6C	semaphorin 6C
21	21700001	21750000	0.591032	MAN2A2	mannosidase alpha class 2A member 2
21	21700001	21750000	0.591032	HDDC3	HD domain containing 3
19	50900001	50950000	0.590474	NOTUM	notum
1	83400001	83450000	0.590469	KLHL24	kelch like family member 24
4	63220001	63270000	0.589543	BBS9	Bardet-Biedl syndrome 9
7	38320001	38370000	0.588835	UIMC1	ubiquitin interaction motif containing 1
15	64440001	64490000	0.588586	LMO2	LIM domain only 2
18	52520001	52570000	0.588531	BCAM	basal cell adhesion molecule
15	74960001	75010000	0.58852	TP53I11	tumor protein p53 inducible protein 11
14	23260001	23310000	0.588457	MOS	MOS proto-oncogene
17	35180001	35230000	0.587453	ADAD1	adenosine deaminase domain containing 1
17	35180001	35230000	0.587453	IL2	interleukin 2
17	5220001	5270000	0.58736	FBXW7	F-box and WD repeat domain containing 7
2	97780001	97830000	0.587117	RPE	ribulose-5-phosphate-3-epimerase
13	23420001	23470000	0.586878	SPAG6	sperm associated antigen 6
21	21740001	21790000	0.586493	FURIN	furin
19	34280001	34330000	0.586337	SHMT1	serine hydroxymethyltransferase 1
19	34500001	34550000	0.58521	DRC3	dynein regulatory complex subunit 3
19	51000001	51050000	0.584878	P4HB	prolyl 4-hydroxylase subunit beta
19	51000001	51050000	0.584878	PPP1R27	protein phosphatase 1 regulatory subunit 27
5	103840001	103890000	0.584654	NCAPD2	non-SMC condensin I complex subunit D2
5	103840001	103890000	0.584654	GAPDH	glyceraldehyde-3-phosphate dehydrogenase
8	25140001	25190000	0.584431	RRAGA	Ras related GTP binding A
11	5740001	5790000	0.584299	NPAS2	neuronal PAS domain protein 2
11	7200001	7250000	0.584209	SLC9A4	solute carrier family 9 member A4
13	59700001	59750000	0.582747	FKBP1A	FK506 binding protein 1A
21	22800001	22850000	0.582719	RPS17	ribosomal protein S17
21	22800001	22850000	0.582719	CPEB1	cytoplasmic polyadenylation element binding protein 1
5	47620001	47670000	0.582051	LLPH	LLP homolog
3	119980001	120030000	0.582009	AQP12B	aquaporin 12B
14	55940001	55990000	0.580876	EMC2	ER membrane protein complex subunit 2
11	87940001	87990000	0.580354	CPSF3	cleavage and polyadenylation specific factor 3
21	31160001	31210000	0.580183	FBXO22	F-box protein 22
19	9280001	9330000	0.57939	SUPT4H1	SPT4 homolog
19	9280001	9330000	0.57939	RNF43	ring finger protein 43
19	9280001	9330000	0.57939	TSPOAP1	TSPO associated protein 1
13	39880001	39930000	0.579217	RALGAPA2	Ral GTPase activating protein catalytic alpha subunit 2
12	29180001	29230000	0.578581	RXFP2	relaxin family peptide receptor 2
13	58440001	58490000	0.578268	PMEPA1	prostate transmembrane protein
14	46120001	46170000	0.578181	EXT1	exostosin glycosyltransferase 1
28	28280001	28330000	0.57801	DDIT4	DNA damage inducible transcript 4
7	37880001	37930000	0.577864	FAF2	Fas associated factor family member 2
19	41200001	41250000	0.576313	LOC618495	keratin
19	41200001	41250000	0.576313	LOC540285	keratin
19	41200001	41250000	0.576313	LOC788284	keratin
19	41200001	41250000	0.576313	KRTAP1-1	keratin associated protein 1-1
13	59420001	59470000	0.575977	GCNT7	glucosaminyl (N-acetyl) transferase family member 7
1	8880001	8930000	0.575864	LOC112447279	histone H4
5	26820001	26870000	0.574522	SOAT2	sterol O-acyltransferase 2
15	80860001	80910000	0.573505	SERPING1	serpin family G member 1
15	80860001	80910000	0.573505	CLP1	cleavage and polyadenylation factor I subunit 1
15	80860001	80910000	0.573505	YPEL4	yippee like 4
15	80860001	80910000	0.573505	LOC112441555	basic proline-rich protein-like
15	80860001	80910000	0.573505	ZDHHC5	zinc finger DHHC-type containing 5
19	41180001	41230000	0.573359	KRTAP3-1	keratin associated protein 3-1
13	50980001	51030000	0.573011	SMOX	spermine oxidase
13	50980001	51030000	0.573011	LOC104973937	formin-like protein 5
6	110720001	110770000	0.571812	FBXL5	F-box and leucine rich repeat protein 5
2	97760001	97810000	0.570733	UNC80	unc-80 homolog
21	21680001	21730000	0.570714	RCCD1	RCC1 domain containing 1
21	21680001	21730000	0.570714	PRC1	protein regulator of cytokinesis 1
21	21680001	21730000	0.570714	UNC45A	unc-45 myosin chaperone A
20	31760001	31810000	0.570712	SELENOP	selenoprotein P
20	31760001	31810000	0.570712	CCDC152	coiled-coil domain containing 152
17	62720001	62770000	0.570623	SRSF9	serine and arginine rich splicing factor 9
3	120680001	120730000	0.570109	ATG4B	autophagy related 4B cysteine peptidase
3	120680001	120730000	0.570109	DTYMK	deoxythymidylate kinase
19	41220001	41270000	0.569875	LOC787225	keratin associated protein-like
19	41220001	41270000	0.569875	LOC100295015	keratin
6	88840001	88890000	0.568572	LOC534181	cytosolic 5'-nucleotidase 3A
5	108820001	108870000	0.568299	TMEM121B	transmembrane protein 121B
5	108820001	108870000	0.568299	ADA2	adenosine deaminase 2
5	108820001	108870000	0.568299	IL17RA	interleukin 17 receptor A
5	108820001	108870000	0.568299	HDHD5	haloacid dehalogenase like hydrolase domain containing 5
15	80900001	80950000	0.568173	TMX2	thioredoxin related transmembrane protein 2
15	80900001	80950000	0.568173	MED19	mediator complex subunit 19
7	50220001	50270000	0.568168	SIL1	SIL1 nucleotide exchange factor
19	11040001	11090000	0.567179	MED13	mediator complex subunit 13
7	50700001	50750000	0.566845	SMIM33	small integral membrane protein 33
7	50700001	50750000	0.566845	TMEM173	transmembrane protein 173
5	47600001	47650000	0.566595	TMBIM4	transmembrane BAX inhibitor motif containing 4
19	27860001	27910000	0.565992	SLC25A35	solute carrier family 25 member 35
19	27860001	27910000	0.565992	RANGRF	RAN guanine nucleotide release factor
3	119820001	119870000	0.565955	GPC1	glypican 1
19	41140001	41190000	0.565781	KRT40	keratin 40
12	27800001	27850000	0.565737	STARD13	StAR related lipid transfer domain containing 13
18	52540001	52590000	0.565687	NECTIN2	nectin cell adhesion molecule 2
7	50680001	50730000	0.565686	ECSCR	endothelial cell surface expressed chemotaxis and apoptosis regulator
5	26880001	26930000	0.564897	EIF4B	eukaryotic translation initiation factor 4B
8	25160001	25210000	0.564633	SAXO1	stabilizer of axonemal microtubules 1
5	112340001	112390000	0.564585	CHADL	chondroadherin like
19	11140001	11190000	0.56452	INTS2	integrator complex subunit 2
18	56980001	57030000	0.564206	KLK13	kallikrein related peptidase 13
14	23280001	23330000	0.563836	PLAG1	PLAG1 zinc finger
18	50260001	50310000	0.563454	CYP2B6	cytochrome P450 subfamily 2B
19	27840001	27890000	0.563281	PFAS	phosphoribosylformylglycinamidine synthase
3	119180001	119230000	0.563035	LOC782190	olfactory receptor 12
18	57000001	57050000	0.562944	KLK14	kallikrein related peptidase 14
28	25800001	25850000	0.562686	TSPAN15	tetraspanin 15
19	41120001	41170000	0.562637	KRT39	keratin 39
19	27540001	27590000	0.561672	CHD3	chromodomain helicase DNA binding protein 3
19	27540001	27590000	0.561672	RNF227	ring finger protein 227
19	34480001	34530000	0.561509	ATPAF2	ATP synthase mitochondrial F1 complex assembly factor 2
10	30400001	30450000	0.561165	ZNF770	zinc finger protein 770
3	120600001	120650000	0.560982	BOK	BOK
21	31120001	31170000	0.559624	UBE2Q2	ubiquitin conjugating enzyme E2 Q2
13	23580001	23630000	0.559241	PIP4K2A	phosphatidylinositol-5-phosphate 4-kinase type 2 alpha
14	23340001	23390000	0.558492	CHCHD7	coiled-coil-helix-coiled-coil-helix domain containing 7
14	44120001	44170000	0.558455	PAG1	pregnancy-associated glycoprotein 1
18	55820001	55870000	0.557518	CCDC155	coiled-coil domain containing 155
7	50580001	50630000	0.557503	PAIP2	poly(A) binding protein interacting protein 2
11	10680001	10730000	0.556872	DGUOK	deoxyguanosine kinase
5	103800001	103850000	0.556582	NOP2	NOP2 nucleolar protein
5	103800001	103850000	0.556582	LPAR5	lysophosphatidic acid receptor 5
5	103800001	103850000	0.556582	CHD4	chromodomain helicase DNA binding protein 4
10	65280001	65330000	0.55629	DUOXA2	dual oxidase maturation factor 2
10	65280001	65330000	0.55629	DUOX2	dual oxidase 2
10	65280001	65330000	0.55629	DUOXA1	dual oxidase maturation factor 1
10	65280001	65330000	0.55629	DUOX1	dual oxidase 1
8	54100001	54150000	0.556109	CEP78	centrosomal protein 78
14	23100001	23150000	0.555833	LYN	LYN proto-oncogene
11	101280001	101330000	0.555593	NUP214	nucleoporin 214
11	101280001	101330000	0.555593	LAMC3	laminin subunit gamma 3
11	101280001	101330000	0.555593	AIF1L	allograft inflammatory factor 1 like
15	75160001	75210000	0.555444	PRDM11	PR/SET domain 11
14	33800001	33850000	0.555059	NCOA2	nuclear receptor coactivator 2
19	42480001	42530000	0.554704	CAVIN1	caveolae associated protein 1
19	42480001	42530000	0.554704	STAT3	signal transducer and activator of transcription 3
28	28360001	28410000	0.554421	MICU1	mitochondrial calcium uptake 1
18	57040001	57090000	0.554337	CEACAM18	carcinoembryonic antigen related cell adhesion molecule 18
19	34520001	34570000	0.554223	TOM1L2	target of myb1 like 2 membrane trafficking protein
10	27320001	27370000	0.55378	LOC515473	olfactory receptor 4K15
10	27320001	27370000	0.55378	LOC100297447	olfactory receptor 4K15-like
19	51020001	51070000	0.553695	GCGR	glucagon receptor
19	51020001	51070000	0.553695	MCRIP1	MAPK regulated corepressor interacting protein 1
13	49120001	49170000	0.553198	BMP2	bone morphogenetic protein 2
28	25140001	25190000	0.553073	DDX50	DExD-box helicase 50
19	41160001	41210000	0.552983	LOC100294937	keratin-associated protein 3-3
19	41160001	41210000	0.552983	KRTAP3-3	keratin associated protein 3-3
2	89060001	89110000	0.552222	SGO2	shugoshin 2
2	89060001	89110000	0.552222	AOX1	aldehyde oxidase 1
1	82880001	82930000	0.551834	ALG3	ALG3
1	82880001	82930000	0.551834	CAMK2N2	calcium/calmodulin dependent protein kinase II inhibitor 2
3	120920001	120970000	0.551159	LOC790134	ubiquitin carboxyl-terminal hydrolase 17-like protein 6
3	119860001	119910000	0.551118	ANKMY1	ankyrin repeat and MYND domain containing 1
5	107260001	107310000	0.549932	CCDC77	coiled-coil domain containing 77
17	35280001	35330000	0.549131	KIAA1109	KIAA1109 ortholog
18	55780001	55830000	0.548918	TEAD2	TEA domain transcription factor 2
18	55780001	55830000	0.548918	CD37	CD37 molecule
4	63720001	63770000	0.548034	RP9	RP9
4	63720001	63770000	0.548034	NT5C3A	5'-nucleotidase
4	44420001	44470000	0.547887	NAPEPLD	N-acyl phosphatidylethanolamine phospholipase D
4	44420001	44470000	0.547887	ARMC10	armadillo repeat containing 10
7	46340001	46390000	0.547663	PCBD2	pterin-4 alpha-carbinolamine dehydratase 2
7	50560001	50610000	0.547438	MATR3	matrin 3
18	55800001	55850000	0.546767	DKKL1	dickkopf like acrosomal protein 1
3	120440001	120490000	0.546723	2021-09-02	septin 2
3	120280001	120330000	0.546446	MTERF4	mitochondrial transcription termination factor 4
4	65360001	65410000	0.546326	GHRHR	growth hormone releasing hormone receptor
1	83960001	84010000	0.546217	MCCC1	methylcrotonoyl-CoA carboxylase 1
18	39320001	39370000	0.545961	PHLPP2	PH domain and leucine rich repeat protein phosphatase 2
7	50820001	50870000	0.545897	CXXC5	CXXC finger protein 5
14	23000001	23050000	0.545863	TMEM68	transmembrane protein 68
9	62300001	62350000	0.545729	RARS2	arginyl-tRNA synthetase 2
3	120700001	120750000	0.545183	ING5	inhibitor of growth family member 5
19	46160001	46210000	0.544913	CDC27	cell division cycle 27
15	75220001	75270000	0.544837	LOC101906676	myb-related transcription factor
20	71560001	71610000	0.544718	SLC9A3	solute carrier family 9 member A3
19	9400001	9450000	0.544706	MTMR4	myotubularin related protein 4
7	50740001	50790000	0.544616	UBE2D2	ubiquitin conjugating enzyme E2 D2
27	34820001	34870000	0.544092	ADAM18	ADAM metallopeptidase domain 18
7	50640001	50690000	0.543161	DNAJC18	DnaJ heat shock protein family (Hsp40) member C18
7	50640001	50690000	0.543161	SPATA24	spermatogenesis associated 24
11	106860001	106910000	0.542572	CACNA1B	calcium voltage-gated channel subunit alpha1 B
3	80440001	80490000	0.542285	JAK1	Janus kinase 1
12	76300001	76350000	0.541907	TM9SF2	transmembrane 9 superfamily member 2
15	83400001	83450000	0.541591	NCAPD3	non-SMC condensin II complex subunit D3
18	46460001	46510000	0.54155	LOC101904550	inactive serine/threonine-protein kinase TEX14-like
18	46460001	46510000	0.54155	PRODH2	proline dehydrogenase 2
7	46380001	46430000	0.541478	CATSPER3	cation channel sperm associated 3
10	76400001	76450000	0.541459	ESR2	estrogen receptor 2
5	112400001	112450000	0.540215	ZC3H7B	zinc finger CCCH-type containing 7B
13	54660001	54710000	0.540204	SLCO4A1	solute carrier organic anion transporter family member 4A1
19	27560001	27610000	0.539889	KCNAB3	potassium voltage-gated channel subfamily A regulatory beta subunit 3
7	38300001	38350000	0.539725	HK3	hexokinase 3
11	99280001	99330000	0.539221	KYAT1	kynurenine aminotransferase 1
18	39600001	39650000	0.539043	LOC505120	transducin-like enhancer protein 7
18	39600001	39650000	0.539043	ZNF23	zinc finger protein 23
13	11780001	11830000	0.538941	CAMK1D	calcium/calmodulin dependent protein kinase ID
5	27600001	27650000	0.538015	LOC112446672	keratin
5	27600001	27650000	0.538015	LOC615451	keratin
5	27600001	27650000	0.538015	KRT81	keratin 81
5	27600001	27650000	0.538015	LOC112446673	keratin
19	27740001	27790000	0.537823	PER1	period circadian regulator 1
13	72680001	72730000	0.537561	GDAP1L1	ganglioside induced differentiation associated protein 1 like 1
3	83520001	83570000	0.537298	PATJ	PATJ
3	12780001	12830000	0.536547	FCRL5	Fc receptor like 5
3	101200001	101250000	0.536532	RPS8	ribosomal protein S8
3	101200001	101250000	0.536532	KIF2C	kinesin family member 2C
19	33840001	33890000	0.536482	ALDH3A1	aldehyde dehydrogenase 3 family member A1
3	83540001	83590000	0.536472	LOC782781	uncharacterized LOC782781
16	38040001	38090000	0.536366	GORAB	golgin
13	23400001	23450000	0.536017	BMI1	BMI1 proto-oncogene
14	38260001	38310000	0.535753	CRISPLD1	cysteine rich secretory protein LCCL domain containing 1
11	101760001	101810000	0.535716	RAPGEF1	Rap guanine nucleotide exchange factor 1
18	51820001	51870000	0.535138	CADM4	cell adhesion molecule 4
18	51820001	51870000	0.535138	ZNF576	zinc finger protein 576
18	51820001	51870000	0.535138	ZNF428	zinc finger protein 428
18	51820001	51870000	0.535138	SRRM5	serine/arginine repetitive matrix 5
18	51820001	51870000	0.535138	PLAUR	plasminogen activator
13	72660001	72710000	0.534913	OSER1	oxidative stress responsive serine rich 1
3	59900001	59950000	0.534878	PRKACB	protein kinase cAMP-activated catalytic subunit beta
5	23180001	23230000	0.534788	UBE2N	ubiquitin conjugating enzyme E2 N
5	112620001	112670000	0.534662	PMM1	phosphomannomutase 1
5	26020001	26070000	0.533897	HOXC11	homeobox C11
13	39580001	39630000	0.533854	CRNKL1	crooked neck pre-mRNA splicing factor 1
13	39580001	39630000	0.533854	CFAP61	cilia and flagella associated protein 61
13	39580001	39630000	0.533854	NAA20	N(alpha)-acetyltransferase 20
21	22420001	22470000	0.533774	ALPK3	alpha kinase 3
13	39220001	39270000	0.53371	SLC24A3	solute carrier family 24 member 3
28	44240001	44290000	0.533475	2021-03-08	membrane associated ring-CH-type finger 8
15	38180001	38230000	0.533257	PSMA1	proteasome subunit alpha 1
15	73460001	73510000	0.533228	TTC17	tetratricopeptide repeat domain 17
19	34340001	34390000	0.533163	MIEF2	mitochondrial elongation factor 2
19	34340001	34390000	0.533163	FLII	FLII
17	34400001	34450000	0.533127	SPATA5	spermatogenesis associated 5
5	107200001	107250000	0.533043	KDM5A	lysine demethylase 5A
5	107200001	107250000	0.533043	SLC6A13	solute carrier family 6 member 13
3	98020001	98070000	0.532726	SKINT1	selection and upkeep of intraepithelial T cells 1
10	27300001	27350000	0.532288	OR4K14	olfactory receptor
10	27300001	27350000	0.532288	LOC784885	olfactory receptor 4K1
10	27300001	27350000	0.532288	OR4K5	olfactory receptor
7	50600001	50650000	0.531995	SLC23A1	solute carrier family 23 member 1
5	106100001	106150000	0.531791	PARP11	poly(ADP-ribose) polymerase family member 11
5	106100001	106150000	0.531791	CRACR2A	calcium release activated channel regulator 2A
17	19480001	19530000	0.531547	SLC7A11	solute carrier family 7 member 11
19	50860001	50910000	0.531141	ASPSCR1	ASPSCR1
18	14640001	14690000	0.530987	TCF25	transcription factor 25
19	27480001	27530000	0.530933	KDM6B	lysine demethylase 6B
25	25840001	25890000	0.530495	NFATC2IP	nuclear factor of activated T cells 2 interacting protein
5	23160001	23210000	0.530491	NUDT4	nudix hydrolase 4
7	51280001	51330000	0.529823	IGIP	IgA inducing protein
4	65060001	65110000	0.529359	NEUROD6	neuronal differentiation 6
7	51260001	51310000	0.529332	PURA	purine rich element binding protein A
28	24740001	24790000	0.529233	HNRNPH3	heterogeneous nuclear ribonucleoprotein H3
28	24740001	24790000	0.529233	RUFY2	RUN and FYVE domain containing 2
19	34460001	34510000	0.529074	GID4	GID complex subunit 4 homolog
19	34460001	34510000	0.529074	DRG2	developmentally regulated GTP binding protein 2
18	55840001	55890000	0.528633	GFY	golgi associated olfactory signaling regulator
18	55840001	55890000	0.528633	PTH2	parathyroid hormone 2
18	55840001	55890000	0.528633	SLC17A7	solute carrier family 17 member 7
21	69820001	69870000	0.528555	LOC112443194	uncharacterized LOC112443194
18	43640001	43690000	0.528373	LRP3	LDL receptor related protein 3
18	43640001	43690000	0.528373	SLC7A10	solute carrier family 7 member 10
5	103860001	103910000	0.528272	MRPL51	mitochondrial ribosomal protein L51
28	39100001	39150000	0.528267	C28H10orf99	chromosome 28 C10orf99 homolog
28	39100001	39150000	0.528267	GHITM	growth hormone inducible transmembrane protein
7	53780001	53830000	0.528247	ARHGAP26	Rho GTPase activating protein 26
7	50620001	50670000	0.528002	MZB1	marginal zone B and B1 cell specific protein
7	50620001	50670000	0.528002	PROB1	proline rich basic protein 1
3	53400001	53450000	0.527502	LRRC8D	leucine rich repeat containing 8 VRAC subunit D
13	54200001	54250000	0.527203	CHRNA4	cholinergic receptor nicotinic alpha 4 subunit
1	83280001	83330000	0.527178	YEATS2	YEATS domain containing 2
25	26100001	26150000	0.527122	SLX1A	SLX1 homolog A
25	26100001	26150000	0.527122	SGF29	SAGA complex associated factor 29
25	26100001	26150000	0.527122	SULT1A1	sulfotransferase family
25	26100001	26150000	0.527122	CORO1A	coronin 1A
25	26100001	26150000	0.527122	BOLA2B	bolA family member 2B
19	41240001	41290000	0.526659	LOC777598	keratin associated protein-like
19	41240001	41290000	0.526659	LOC618938	keratin associated protein-like
1	69080001	69130000	0.526601	UMPS	uridine monophosphate synthetase
1	69080001	69130000	0.526601	KALRN	kalirin RhoGEF kinase
26	15540001	15590000	0.526576	PLCE1	phospholipase C epsilon 1
2	115020001	115070000	0.526394	RHBDD1	rhomboid domain containing 1
8	25120001	25170000	0.526301	PLIN2	perilipin 2
8	25120001	25170000	0.526301	HAUS6	HAUS augmin like complex subunit 6
18	39540001	39590000	0.526068	ZNF19	zinc finger protein 19
14	39800001	39850000	0.525362	ZFHX4	zinc finger homeobox 4
10	30380001	30430000	0.525281	AQR	aquarius intron-binding spliceosomal factor
15	83440001	83490000	0.525071	LOC101902204	histone PARylation factor 1-like
18	14660001	14710000	0.524806	MC1R	melanocortin 1 receptor
18	14660001	14710000	0.524806	TUBB3	tubulin beta 3 class III
18	46560001	46610000	0.524567	HCST	hematopoietic cell signal transducer
18	46560001	46610000	0.524567	APLP1	amyloid beta precursor like protein 1
18	46560001	46610000	0.524567	NFKBID	NFKB inhibitor delta
18	46560001	46610000	0.524567	TYROBP	TYRO protein tyrosine kinase binding protein
18	46560001	46610000	0.524567	KIRREL2	kirre like nephrin family adhesion molecule 2
19	27760001	27810000	0.524403	VAMP2	vesicle associated membrane protein 2
18	54200001	54250000	0.524323	BBC3	BCL2 binding component 3
13	57440001	57490000	0.524107	LOC112449315	guanine nucleotide-binding protein G(s) subunit alpha isoforms XLas-like
13	57440001	57490000	0.524107	GNAS	GNAS complex locus
13	57440001	57490000	0.524107	LOC101909083	uncharacterized LOC101909083
15	61360001	61410000	0.524104	MPPED2	metallophosphoesterase domain containing 2
19	33820001	33870000	0.52404	ULK2	unc-51 like autophagy activating kinase 2
21	2860001	2910000	0.524018	ATP10A	ATPase phospholipid transporting 10A (putative)
1	82940001	82990000	0.523523	AP2M1	adaptor related protein complex 2 subunit mu 1
1	82940001	82990000	0.523523	DVL3	dishevelled segment polarity protein 3
10	76640001	76690000	0.52345	HSPA2	heat shock protein family A (Hsp70) member 2
10	76640001	76690000	0.52345	ZBTB1	zinc finger and BTB domain containing 1
10	76640001	76690000	0.52345	PPP1R36	protein phosphatase 1 regulatory subunit 36
10	76640001	76690000	0.52345	ZBTB25	zinc finger and BTB domain containing 25
3	98860001	98910000	0.523415	CMPK1	cytidine/uridine monophosphate kinase 1
18	56960001	57010000	0.523395	KLK12	kallikrein related peptidase 12
18	56960001	57010000	0.523395	KLK11	kallikrein related peptidase 11
6	32100001	32150000	0.523311	GRID2	glutamate ionotropic receptor delta type subunit 2
7	50160001	50210000	0.523294	LRRTM2	leucine rich repeat transmembrane neuronal 2
14	32520001	32570000	0.523121	C14H8orf34	chromosome 14 C8orf34 homolog
2	85200001	85250000	0.523045	CCDC150	coiled-coil domain containing 150
11	87920001	87970000	0.522828	LOC107132949	translation initiation factor IF-2-like
11	87920001	87970000	0.522828	IAH1	isoamyl acetate hydrolyzing esterase 1 (putative)
11	87920001	87970000	0.522828	ADAM17	ADAM metallopeptidase domain 17
18	2080001	2130000	0.522794	RFWD3	ring finger and WD repeat domain 3
18	2080001	2130000	0.522794	MLKL	mixed lineage kinase domain like pseudokinase
13	39860001	39910000	0.522768	INSM1	INSM transcriptional repressor 1
4	64720001	64770000	0.522735	PPP1R17	protein phosphatase 1 regulatory subunit 17
19	42960001	43010000	0.522716	AARSD1	alanyl-tRNA synthetase domain containing 1
4	56100001	56150000	0.522676	DOCK4	dedicator of cytokinesis 4
1	83200001	83250000	0.522657	LOC504858	40S ribosomal protein S13-like
1	83200001	83250000	0.522657	LOC782787	cytochrome P450 2J2-like
1	83200001	83250000	0.522657	PARL	presenilin associated rhomboid like
11	64760001	64810000	0.522335	MEIS1	Meis homeobox 1
4	72060001	72110000	0.522188	FAM221A	family with sequence similarity 221
4	72060001	72110000	0.522188	ADAM22	ADAM metallopeptidase domain 22
5	113000001	113050000	0.522081	NDUFA6	NADH:ubiquinone oxidoreductase subunit A6
5	113000001	113050000	0.522081	SMDT1	single-pass membrane protein with aspartate rich tail 1
5	113000001	113050000	0.522081	NAGA	alpha-N-acetylgalactosaminidase
5	113000001	113050000	0.522081	PHETA2	PH domain containing endocytic trafficking adaptor 2
5	113000001	113050000	0.522081	WBP2NL	WBP2 N-terminal like
10	65060001	65110000	0.521397	GATM	glycine amidinotransferase
5	65960001	66010000	0.521366	PARPBP	PARP1 binding protein
19	46060001	46110000	0.521354	KANSL1	KAT8 regulatory NSL complex subunit 1
17	60080001	60130000	0.52114	TBX3	T-box 3
28	18240001	18290000	0.521031	RTKN2	rhotekin 2
28	18240001	18290000	0.521031	LOC100139549	DET1- and DDB1-associated protein 1
4	72880001	72930000	0.520639	TEX47	testis expressed 47
4	72880001	72930000	0.520639	ZNF804B	zinc finger protein 804B
5	26840001	26890000	0.520467	IGFBP6	insulin like growth factor binding protein 6
5	26840001	26890000	0.520467	SPRYD3	SPRY domain containing 3
18	55860001	55910000	0.520442	PIH1D1	PIH1 domain containing 1
17	60200001	60250000	0.520226	TBX5	T-box 5
18	46440001	46490000	0.520084	ARHGAP33	Rho GTPase activating protein 33
18	46440001	46490000	0.520084	PROSER3	proline and serine rich 3
18	39380001	39430000	0.519997	MARVELD3	MARVEL domain containing 3
10	65300001	65350000	0.519978	SORD	sorbitol dehydrogenase
27	34980001	35030000	0.519549	IDO1	indoleamine 2
11	7160001	7210000	0.519395	IL18RAP	interleukin 18 receptor accessory protein
17	70660001	70710000	0.519316	LOC112441499	immunoglobulin lambda-1 light chain-like
20	71940001	71990000	0.519155	LOC524810	IgM
5	26800001	26850000	0.518693	ITGB7	integrin subunit beta 7
5	26800001	26850000	0.518693	ZNF740	zinc finger protein 740
5	26800001	26850000	0.518693	CSAD	cysteine sulfinic acid decarboxylase
3	120580001	120630000	0.518649	STK25	serine/threonine kinase 25
1	82200001	82250000	0.518638	VPS8	VPS8
4	43800001	43850000	0.5186	GSAP	gamma-secretase activating protein
12	47520001	47570000	0.518571	PIBF1	progesterone immunomodulatory binding factor 1
12	47520001	47570000	0.518571	DIS3	DIS3 homolog
19	27500001	27550000	0.518084	NAA38	N(alpha)-acetyltransferase 38
19	27500001	27550000	0.518084	CYB5D1	cytochrome b5 domain containing 1
19	27500001	27550000	0.518084	TMEM88	transmembrane protein 88
1	82920001	82970000	0.517756	ABCF3	ATP binding cassette subfamily F member 3
16	49620001	49670000	0.517749	PRDM16	PR/SET domain 16
23	17500001	17550000	0.517736	C23H6orf223	chromosome 23 C6orf223 homolog
2	18280001	18330000	0.517499	TTN	titin
16	49380001	49430000	0.517444	TPRG1L	tumor protein p63 regulated 1 like
25	25820001	25870000	0.517287	SPNS1	sphingolipid transporter 1 (putative)
25	25820001	25870000	0.517287	LAT	linker for activation of T cells
25	25820001	25870000	0.517287	SBK1	SH3 domain binding kinase 1
28	44300001	44350000	0.517207	ALOX5	arachidonate 5-lipoxygenase
11	99260001	99310000	0.517201	ENDOG	endonuclease G
11	99260001	99310000	0.517201	SPOUT1	SPOUT domain containing methyltransferase 1
11	99260001	99310000	0.517201	TBC1D13	TBC1 domain family member 13
11	99260001	99310000	0.517201	ZER1	zyg-11 related cell cycle regulator
28	24780001	24830000	0.517123	DNA2	DNA replication helicase/nuclease 2
2	22760001	22810000	0.517086	SP3	Sp3 transcription factor
19	34260001	34310000	0.516984	FAM83G	family with sequence similarity 83 member G
19	34260001	34310000	0.516984	SLC5A10	solute carrier family 5 member 10
19	34260001	34310000	0.516984	PRPSAP2	phosphoribosyl pyrophosphate synthetase associated protein 2
13	51280001	51330000	0.516764	MAVS	mitochondrial antiviral signaling protein
18	14620001	14670000	0.516752	SPIRE2	spire type actin nucleation factor 2
1	86300001	86350000	0.51674	CCDC39	coiled-coil domain containing 39
2	100440001	100490000	0.516412	ERBB4	erb-b2 receptor tyrosine kinase 4
28	25180001	25230000	0.516324	DDX21	DExD-box helicase 21
11	26340001	26390000	0.516275	PTPN13	protein tyrosine phosphatase
2	61760001	61810000	0.516132	ZRANB3	zinc finger RANBP2-type containing 3
1	70620001	70670000	0.516062	TNK2	tyrosine kinase non receptor 2
1	70620001	70670000	0.516062	TFRC	transferrin receptor
1	82900001	82950000	0.515943	VWA5B2	von Willebrand factor A domain containing 5B2
2	11600001	11650000	0.515894	ZNF804A	zinc finger protein 804A
7	48660001	48710000	0.515858	SPOCK1	SPARC (osteonectin)
5	26860001	26910000	0.515857	TNS2	tensin 2
19	26920001	26970000	0.515661	GABARAP	GABA type A receptor-associated protein
19	26920001	26970000	0.515661	CLDN7	claudin 7
19	26920001	26970000	0.515661	ELP5	elongator acetyltransferase complex subunit 5
19	26920001	26970000	0.515661	CTDNEP1	CTD nuclear envelope phosphatase 1
13	52400001	52450000	0.515647	EBF4	early B cell factor 4
3	119600001	119650000	0.515497	LOC112446047	olfactory receptor 12-like
3	119600001	119650000	0.515497	LOC112445919	acetylserotonin O-methyltransferase-like
3	119600001	119650000	0.515497	LOC617467	olfactory receptor 12
3	119600001	119650000	0.515497	LOC526047	olfactory receptor 12
19	34660001	34710000	0.515398	RAI1	retinoic acid induced 1
3	119780001	119830000	0.515064	LOC104970266	serine/threonine-protein kinase LMTK3-like
3	100480001	100530000	0.514981	AKR1A1	aldo-keto reductase family 1 member A1
11	88340001	88390000	0.514929	MBOAT2	membrane bound O-acyltransferase domain containing 2
1	84040001	84090000	0.514778	DCUN1D1	defective in cullin neddylation 1 domain containing 1
21	21440001	21490000	0.514586	IDH2	isocitrate dehydrogenase (NADP(+)) 2
21	21440001	21490000	0.514586	ZNF710	zinc finger protein 710
7	39320001	39370000	0.514439	COL23A1	collagen type XXIII alpha 1 chain
18	52400001	52450000	0.514393	IGSF23	immunoglobulin superfamily member 23
18	52400001	52450000	0.514393	CEACAM19	carcinoembryonic antigen related cell adhesion molecule 19
18	52400001	52450000	0.514393	PVR	poliovirus receptor
3	15260001	15310000	0.514317	RUSC1	RUN and SH3 domain containing 1
9	62420001	62470000	0.514261	CFAP206	cilia and flagella associated protein 206
5	65400001	65450000	0.514115	MYBPC1	myosin binding protein C
3	19340001	19390000	0.514052	PSMB4	proteasome subunit beta 4
3	100300001	100350000	0.51382	IPP	intracisternal A particle-promoted polypeptide
18	51900001	51950000	0.513532	LOC616722	immunity-related GTPase family
18	51900001	51950000	0.513532	IRGC	immunity related GTPase cinema
18	51900001	51950000	0.513532	SMG9	SMG9
5	114080001	114130000	0.513518	SCUBE1	signal peptide
5	113140001	113190000	0.513272	TCF20	transcription factor 20
11	93020001	93070000	0.51324	NDUFA8	NADH:ubiquinone oxidoreductase subunit A8
11	93020001	93070000	0.51324	MORN5	MORN repeat containing 5
18	2360001	2410000	0.51313	ZNRF1	zinc and ring finger 1
4	68800001	68850000	0.512916	HOXA13	homeobox A13
4	68800001	68850000	0.512916	EVX1	even-skipped homeobox 1
4	68800001	68850000	0.512916	LOC112446393	uncharacterized LOC112446393
26	22080001	22130000	0.512877	BTRC	beta-transducin repeat containing E3 ubiquitin protein ligase
17	72800001	72850000	0.512846	GNB1L	G protein subunit beta 1 like
18	23200001	23250000	0.512702	IRX5	iroquois homeobox 5
18	5880001	5930000	0.512609	WWOX	WW domain containing oxidoreductase
5	23280001	23330000	0.512559	MRPL42	mitochondrial ribosomal protein L42
21	7920001	7970000	0.5121	LOC112443225	balbiani ring protein 2
28	25860001	25910000	0.512057	NEUROG3	neurogenin 3
5	78160001	78210000	0.51182	AMN1	antagonist of mitotic exit network 1 homolog
14	45020001	45070000	0.511781	MAL2	mal
13	46580001	46630000	0.511625	DIP2C	disco interacting protein 2 homolog C
7	21520001	21570000	0.511595	LOC789148	ras-related protein Rap-1b
7	21520001	21570000	0.511595	2021-09-08	septin 8
18	51840001	51890000	0.511351	LOC512005	uncharacterized LOC512005
13	59400001	59450000	0.511318	FAM209A	family with sequence similarity 209
13	59400001	59450000	0.511318	RTF2	replication termination factor 2
5	102520001	102570000	0.511126	WC1-10	WC1 isolate CH120
5	102520001	102570000	0.511126	LOC112446746	antigen WC1.1-like
2	5840001	5890000	0.510966	MFSD6	major facilitator superfamily domain containing 6
23	16580001	16630000	0.510827	PEX6	peroxisomal biogenesis factor 6
23	16580001	16630000	0.510827	LOC112443696	glycine N-methyltransferase-like
23	16580001	16630000	0.510827	PPP2R5D	protein phosphatase 2 regulatory subunit B'delta
3	19660001	19710000	0.510793	GABPB2	GA binding protein transcription factor subunit beta 2
19	27380001	27430000	0.510769	EFNB3	ephrin B3
19	27380001	27430000	0.510769	DNAH2	dynein axonemal heavy chain 2
19	27380001	27430000	0.510769	TP53	tumor protein p53
19	27380001	27430000	0.510769	WRAP53	WD repeat containing antisense to TP53
21	34540001	34590000	0.510045	PML	promyelocytic leukemia
21	34540001	34590000	0.510045	ISLR2	immunoglobulin superfamily containing leucine rich repeat 2
3	119140001	119190000	0.509683	LOC112445900	olfactory receptor 12-like
3	119140001	119190000	0.509683	LOC112445901	olfactory receptor 12-like
28	24820001	24870000	0.509677	SLC25A16	solute carrier family 25 member 16
11	26660001	26710000	0.509449	SLC3A1	solute carrier family 3 member 1
18	53780001	53830000	0.509441	DACT3	dishevelled binding antagonist of beta catenin 3
18	53780001	53830000	0.509441	PRKD2	protein kinase D2
18	53780001	53830000	0.509441	STRN4	striatin 4
20	13480001	13530000	0.509358	ERBIN	erbb2 interacting protein
18	54160001	54210000	0.509246	SAE1	SUMO1 activating enzyme subunit 1
5	107300001	107350000	0.50919	B4GALNT3	beta-1
18	61420001	61470000	0.509134	LOC100300449	cationic amino acid transporter 3-like
6	111960001	112010000	0.509101	LDB2	LIM domain binding 2
7	38220001	38270000	0.508903	UNC5A	unc-5 netrin receptor A
14	34280001	34330000	0.508779	TRAM1	translocation associated membrane protein 1
14	34280001	34330000	0.508779	LACTB2	lactamase beta 2
13	46240001	46290000	0.50868	WDR37	WD repeat domain 37
4	43560001	43610000	0.508628	PTPN12	protein tyrosine phosphatase
18	52820001	52870000	0.508575	LOC508455	estradiol 17-beta-dehydrogenase 12-like
8	54240001	54290000	0.508553	PSAT1	phosphoserine aminotransferase 1
15	38200001	38250000	0.508441	COPB1	coatomer protein complex subunit beta 1
13	54180001	54230000	0.508221	KCNQ2	potassium voltage-gated channel subfamily Q member 2
18	52920001	52970000	0.508177	MARK4	microtubule affinity regulating kinase 4
18	52920001	52970000	0.508177	CKM	creatine kinase
7	38020001	38070000	0.508131	GPRIN1	G protein regulated inducer of neurite outgrowth 1
11	5560001	5610000	0.508045	LOC112448743	uncharacterized LOC112448743
1	82860001	82910000	0.507947	ECE2	endothelin converting enzyme 2
1	82860001	82910000	0.507947	PSMD2	proteasome 26S subunit
5	47440001	47490000	0.507917	GRIP1	glutamate receptor interacting protein 1
5	47440001	47490000	0.507917	HELB	DNA helicase B
7	4720001	4770000	0.507877	SSBP4	single stranded DNA binding protein 4
7	4720001	4770000	0.507877	ELL	elongation factor for RNA polymerase II
7	4720001	4770000	0.507877	ISYNA1	inositol-3-phosphate synthase 1
7	46320001	46370000	0.507845	TXNDC15	thioredoxin domain containing 15
7	46320001	46370000	0.507845	C7H5orf24	chromosome 7 C5orf24 homolog
19	33860001	33910000	0.507782	SLC47A2	solute carrier family 47 member 2
15	63940001	63990000	0.50775	KIAA1549L	KIAA1549 like
5	26000001	26050000	0.507653	HOXC9	homeobox C9
5	26000001	26050000	0.507653	HOXC10	homeobox C10
5	26000001	26050000	0.507653	HOXC8	homeobox C8
5	26000001	26050000	0.507653	HOXC6	homeobox C6
20	71660001	71710000	0.50755	AHRR	aryl-hydrocarbon receptor repressor
2	85520001	85570000	0.507288	ANKRD44	ankyrin repeat domain 44
11	38460001	38510000	0.507254	EFEMP1	EGF containing fibulin extracellular matrix protein 1
14	33740001	33790000	0.506842	PRDM14	PR/SET domain 14
12	28400001	28450000	0.506726	PDS5B	PDS5 cohesin associated factor B
13	42780001	42830000	0.506661	ABHD12	abhydrolase domain containing 12
10	65000001	65050000	0.506569	SPATA5L1	spermatogenesis associated 5 like 1
10	65000001	65050000	0.506569	C10H15orf48	chromosome 10 C15orf48 homolog
16	45760001	45810000	0.506362	CAMTA1	calmodulin binding transcription activator 1
15	40740001	40790000	0.506268	USP47	ubiquitin specific peptidase 47
5	65980001	66030000	0.506022	PMCH	pro-melanin concentrating hormone
14	39780001	39830000	0.505974	LOC104974057	serine/arginine repetitive matrix protein 1-like
1	106480001	106530000	0.505651	PPM1L	protein phosphatase
15	42820001	42870000	0.505582	SBF2	SET binding factor 2
2	107240001	107290000	0.505505	RESP18	regulated endocrine specific protein 18
26	11220001	11270000	0.50547	PANK1	pantothenate kinase 1
1	83260001	83310000	0.505433	MAP6D1	MAP6 domain containing 1
18	11800001	11850000	0.505297	IRF8	interferon regulatory factor 8
18	50940001	50990000	0.505272	PRR19	proline rich 19
18	50940001	50990000	0.505272	PAFAH1B3	platelet activating factor acetylhydrolase 1b catalytic subunit 3
18	50940001	50990000	0.505272	MEGF8	multiple EGF like domains 8
18	50940001	50990000	0.505272	CIC	capicua transcriptional repressor
18	50940001	50990000	0.505272	TMEM145	transmembrane protein 145
12	85980001	86030000	0.505093	SOX1	SRY-box 1
18	11720001	11770000	0.505086	EMC8	ER membrane protein complex subunit 8
18	11720001	11770000	0.505086	C18H16orf74	chromosome 18 C16orf74 homolog
18	11720001	11770000	0.505086	COX4I1	cytochrome c oxidase subunit 4I1
18	57060001	57110000	0.505085	LOC508441	myeloid cell surface antigen CD33
15	66080001	66130000	0.505053	FJX1	four jointed box 1
8	39340001	39390000	0.505017	JAK2	Janus kinase 2
11	38200001	38250000	0.50495	PPP4R3B	protein phosphatase 4 regulatory subunit 3B
11	38200001	38250000	0.50495	CFAP36	cilia and flagella associated protein 36
13	57040001	57090000	0.504718	EDN3	endothelin 3
28	25900001	25950000	0.504716	FAM241B	family with sequence similarity 241 member B
4	16120001	16170000	0.50466	GLCCI1	glucocorticoid induced 1
10	77020001	77070000	0.504531	GPX2	glutathione peroxidase 2
10	77020001	77070000	0.504531	CHURC1	churchill domain containing 1
1	82060001	82110000	0.504368	C1H3orf70	chromosome 1 C3orf70 homolog
13	52540001	52590000	0.504259	TMC2	transmembrane channel like 2
23	44780001	44830000	0.504152	TMEM170B	transmembrane protein 170B
18	52600001	52650000	0.504002	APOE	apolipoprotein E
18	52600001	52650000	0.504002	TOMM40	translocase of outer mitochondrial membrane 40
4	59560001	59610000	0.50385	THAP5	THAP domain containing 5
4	59560001	59610000	0.50385	DNAJB9	DnaJ heat shock protein family (Hsp40) member B9
12	21580001	21630000	0.50379	VPS36	vacuolar protein sorting 36 homolog
12	21580001	21630000	0.50379	CKAP2	cytoskeleton associated protein 2
29	49000001	49050000	0.503497	KCNQ1	potassium voltage-gated channel subfamily Q member 1
21	26740001	26790000	0.503414	CEMIP	cell migration inducing hyaluronidase 1
6	37500001	37550000	0.503374	LCORL	ligand dependent nuclear receptor corepressor like
14	34740001	34790000	0.503284	EYA1	EYA transcriptional coactivator and phosphatase 1
28	25200001	25250000	0.503108	KIF1BP	KIF1 binding protein
13	54220001	54270000	0.503106	COL20A1	collagen type XX alpha 1 chain
23	15460001	15510000	0.503002	TFEB	transcription factor EB
19	50780001	50830000	0.502972	RFNG	RFNG O-fucosylpeptide 3-beta-N-acetylglucosaminyltransferase
19	50780001	50830000	0.502972	GPS1	G protein pathway suppressor 1
19	50780001	50830000	0.502972	DUS1L	dihydrouridine synthase 1 like
3	12460001	12510000	0.502847	CD5L	CD5 molecule like
16	65000001	65050000	0.502711	COLGALT2	collagen beta(1-O)galactosyltransferase 2
19	50840001	50890000	0.502647	CENPX	centromere protein X
19	50840001	50890000	0.502647	LRRC45	leucine rich repeat containing 45
19	50840001	50890000	0.502647	RAC3	Rac family small GTPase 3
28	28240001	28290000	0.502522	ASCC1	activating signal cointegrator 1 complex subunit 1
28	28240001	28290000	0.502522	ANAPC16	anaphase promoting complex subunit 16
14	37060001	37110000	0.502469	STAU2	staufen double-stranded RNA binding protein 2
14	37060001	37110000	0.502469	UBE2W	ubiquitin conjugating enzyme E2 W
3	79820001	79870000	0.502448	LEPR	leptin receptor
6	86420001	86470000	0.502448	SLC4A4	solute carrier family 4 member 4
13	23380001	23430000	0.502445	COMMD3	COMM domain containing 3
19	27240001	27290000	0.502296	TNFSF12	tumor necrosis factor (ligand) superfamily
8	61220001	61270000	0.501598	ZCCHC7	zinc finger CCHC-type containing 7
8	6920001	6970000	0.501379	GLRA3	glycine receptor alpha 3
22	53120001	53170000	0.501366	CCR3	C-C motif chemokine receptor 3
22	53120001	53170000	0.501366	LOC529196	C-C chemokine receptor type 1-like
11	102260001	102310000	0.501241	NTNG2	netrin G2
7	58020001	58070000	0.501223	PPP2R2B	protein phosphatase 2 regulatory subunit Bbeta
15	74920001	74970000	0.501218	TSPAN18	tetraspanin 18
11	5540001	5590000	0.501052	PDCL3	phosducin like 3
11	5540001	5590000	0.501052	NMS	neuromedin S
19	42700001	42750000	0.501047	CNTNAP1	contactin associated protein 1
19	42700001	42750000	0.501047	CCR10	C-C motif chemokine receptor 10
13	11460001	11510000	0.500923	CCDC3	coiled-coil domain containing 3
18	49220001	49270000	0.500838	LOC515276	placental protein 13-like
3	120300001	120350000	0.500806	PASK	PAS domain containing serine/threonine kinase
19	26860001	26910000	0.500752	DLG4	discs large MAGUK scaffold protein 4
19	26860001	26910000	0.500752	ASGR1	asialoglycoprotein receptor 1
19	26860001	26910000	0.500752	ASGR2	asialoglycoprotein receptor 2
28	28320001	28370000	0.500708	DNAJB12	DnaJ heat shock protein family (Hsp40) member B12
6	69140001	69190000	0.500577	LNX1	ligand of numb-protein X 1
5	106840001	106890000	0.500411	FOXM1	forkhead box M1
5	106840001	106890000	0.500411	RHNO1	RAD9-HUS1-RAD1 interacting nuclear orphan 1
5	106840001	106890000	0.500411	TULP3	tubby like protein 3
5	26040001	26090000	0.500312	HOXC13	homeobox C13
5	26040001	26090000	0.500312	HOXC12	homeobox C12
12	28740001	28790000	0.500271	FRY	FRY microtubule binding protein
11	87180001	87230000	0.50017	HPCAL1	hippocalcin like 1
11	87180001	87230000	0.50017	ODC1	ornithine decarboxylase 1
17	62760001	62810000	0.500141	COQ5	coenzyme Q5
17	62760001	62810000	0.500141	DYNLL1	dynein light chain LC8-type 1
7	57500001	57550000	0.499938	POU4F3	POU class 4 homeobox 3
25	13160001	13210000	0.499906	MKL2	MKL1/myocardin like 2
5	113020001	113070000	0.499887	LOC785804	uncharacterized LOC785804
2	96020001	96070000	0.499859	CCNYL1	cyclin Y like 1
2	96020001	96070000	0.499859	FZD5	frizzled class receptor 5
4	44480001	44530000	0.499625	PMPCB	peptidase
11	101620001	101670000	0.49959	PRRT1B	proline rich transmembrane protein 1B
1	84060001	84110000	0.499546	ATP11B	ATPase phospholipid transporting 11B (putative)
23	16740001	16790000	0.499403	CUL9	cullin 9
23	16740001	16790000	0.499403	SRF	serum response factor
17	40220001	40270000	0.499192	FNIP2	folliculin interacting protein 2
25	14220001	14270000	0.499159	FOPNL	FGFR1OP N-terminal like
25	14220001	14270000	0.499159	MYH11	myosin heavy chain 11
17	54560001	54610000	0.499148	PPP1CC	protein phosphatase 1 catalytic subunit gamma
28	35420001	35470000	0.49912	CL46	collectin -46
4	12620001	12670000	0.499072	PON3	paraoxonase 3
4	12620001	12670000	0.499072	PON2	paraoxonase 2
7	38560001	38610000	0.498962	FGFR4	fibroblast growth factor receptor 4
21	21800001	21850000	0.49894	BLM	Bloom syndrome RecQ like helicase
11	94480001	94530000	0.498862	DENND1A	DENN domain containing 1A
11	94480001	94530000	0.498862	CRB2	crumbs 2
11	87440001	87490000	0.498738	RRM2	ribonucleotide reductase regulatory subunit M2
17	62480001	62530000	0.498737	RAB35	RAB35
17	62480001	62530000	0.498737	GCN1	GCN1
18	54460001	54510000	0.49873	ZNF541	zinc finger protein 541
19	46520001	46570000	0.498694	EFCAB13	EF-hand calcium binding domain 13
2	125740001	125790000	0.498514	AHDC1	AT-hook DNA binding motif containing 1
15	21880001	21930000	0.498506	SIK2	salt inducible kinase 2
9	60640001	60690000	0.498392	ANKRD6	ankyrin repeat domain 6
23	37460001	37510000	0.498191	E2F3	E2F transcription factor 3
2	125780001	125830000	0.498173	WASF2	WAS protein family member 2
3	120480001	120530000	0.497915	FARP2	FERM
3	120380001	120430000	0.49781	HDLBP	high density lipoprotein binding protein
19	42620001	42670000	0.497713	PSMC3IP	PSMC3 interacting protein
19	42620001	42670000	0.497713	RETREG3	reticulophagy regulator family member 3
9	62380001	62430000	0.497591	SLC35A1	solute carrier family 35 member A1
10	75960001	76010000	0.497565	SGPP1	sphingosine-1-phosphate phosphatase 1
13	54560001	54610000	0.497508	NTSR1	neurotensin receptor 1
15	16360001	16410000	0.497359	GUCY1A2	guanylate cyclase 1 soluble subunit alpha 2
10	27860001	27910000	0.497275	LOC784925	olfactory receptor 4F3/4F16/4F29
10	27860001	27910000	0.497275	LOC785050	olfactory receptor 4F3/4F16/4F29
10	27860001	27910000	0.497275	LOC784957	olfactory receptor 4F3/4F16/4F29
8	56280001	56330000	0.497184	LOC112447807	nuclear pore-associated protein 1-like
3	13440001	13490000	0.497155	LOC100850659	uncharacterized LOC100850659
3	54160001	54210000	0.497146	LOC512486	interferon-induced guanylate-binding protein 1
3	54160001	54210000	0.497146	GBP4	guanylate binding protein 4
24	45260001	45310000	0.497071	SLC14A2	solute carrier family 14 member 2
4	27100001	27150000	0.497067	HDAC9	histone deacetylase 9
9	101880001	101930000	0.497046	CCR6	C-C motif chemokine receptor 6
6	88860001	88910000	0.497016	CXCL5	chemokine (C-X-C motif) ligand 5
13	480001	530000	0.496926	LOC788089	olfactory receptor 4C11
28	25560001	25610000	0.496831	SUPV3L1	Suv3 like RNA helicase
28	25560001	25610000	0.496831	HKDC1	hexokinase domain containing 1
5	47540001	47590000	0.496675	IRAK3	interleukin 1 receptor associated kinase 3
26	25940001	25990000	0.496574	SORCS3	sortilin related VPS10 domain containing receptor 3
19	42980001	43030000	0.496561	RPL27	ribosomal protein L27
19	42980001	43030000	0.496561	RUNDC1	RUN domain containing 1
5	77900001	77950000	0.496467	KIAA1551	KIAA1551
5	78440001	78490000	0.49639	DENND5B	DENN domain containing 5B
5	109100001	109150000	0.496361	BID	BH3 interacting domain death agonist
11	65840001	65890000	0.496303	ETAA1	ETAA1
29	43060001	43110000	0.496141	CDC42BPG	CDC42 binding protein kinase gamma
29	43060001	43110000	0.496141	EHD1	EH domain containing 1
20	13400001	13450000	0.496104	SREK1	splicing regulatory glutamic acid and lysine rich protein 1
15	63540001	63590000	0.495922	QSER1	glutamine and serine rich 1
21	22380001	22430000	0.495888	ZNF592	zinc finger protein 592
7	90800001	90850000	0.495701	ARRDC3	arrestin domain containing 3
19	42680001	42730000	0.495689	TUBG1	tubulin gamma 1
19	42680001	42730000	0.495689	TUBG2	tubulin
19	42680001	42730000	0.495689	PLEKHH3	pleckstrin homology
3	100520001	100570000	0.495624	PRDX1	peroxiredoxin 1
3	100520001	100570000	0.495624	MMACHC	methylmalonic aciduria (cobalamin deficiency) cblC type
1	24780001	24830000	0.495604	ROBO2	roundabout guidance receptor 2
15	21840001	21890000	0.495431	LAYN	layilin
15	21840001	21890000	0.495431	C15H11orf88	chromosome 15 C11orf88 homolog
3	92740001	92790000	0.495409	DMRTB1	DMRT like family B with proline rich C-terminal 1
5	108900001	108950000	0.495236	CECR2	CECR2
11	67300001	67350000	0.49517	GKN1	gastrokine 1
15	22580001	22630000	0.49504	BCO2	beta-carotene oxygenase 2
15	22580001	22630000	0.49504	PTS	6-pyruvoyltetrahydropterin synthase
2	11640001	11690000	0.494859	LOC614531	ras-related GTP-binding protein A
3	97960001	98010000	0.494857	SLC5A9	solute carrier family 5 member 9
1	86340001	86390000	0.494719	TTC14	tetratricopeptide repeat domain 14
18	53840001	53890000	0.494639	FKRP	fukutin related protein
18	53840001	53890000	0.494639	SLC1A5	solute carrier family 1 member 5
13	65900001	65950000	0.494539	SOGA1	suppressor of glucose
13	65900001	65950000	0.494539	SAMHD1	SAM and HD domain containing deoxynucleoside triphosphate triphosphohydrolase 1
13	65900001	65950000	0.494539	TLDC2	TBC/LysM-associated domain containing 2
3	120620001	120670000	0.4944	THAP4	THAP domain containing 4
11	7120001	7170000	0.494332	IL18R1	interleukin 18 receptor 1
7	51400001	51450000	0.494221	CYSTM1	cysteine rich transmembrane module containing 1
28	28900001	28950000	0.494221	PLA2G12B	phospholipase A2 group XIIB
7	51400001	51450000	0.494221	PFDN1	prefoldin subunit 1
18	54240001	54290000	0.494145	INAFM1	InaF motif containing 1
18	54240001	54290000	0.494145	CCDC9	coiled-coil domain containing 9
21	22480001	22530000	0.494129	SLC28A1	solute carrier family 28 member 1
18	46420001	46470000	0.49411	HSPB6	heat shock protein family B (small) member 6
18	46420001	46470000	0.49411	IGFLR1	IGF like family receptor 1
18	46420001	46470000	0.49411	PSENEN	presenilin enhancer
18	46420001	46470000	0.49411	KMT2B	lysine methyltransferase 2B
18	46420001	46470000	0.49411	U2AF1L4	U2 small nuclear RNA auxiliary factor 1 like 4
18	46420001	46470000	0.49411	LIN37	lin-37 DREAM MuvB core complex component
18	46420001	46470000	0.49411	ZBTB32	zinc finger and BTB domain containing 32
26	11400001	11450000	0.494079	KIF20B	kinesin family member 20B
7	50920001	50970000	0.494062	PSD2	pleckstrin and Sec7 domain containing 2
13	23060001	23110000	0.494015	DNAJC1	DnaJ heat shock protein family (Hsp40) member C1
19	26900001	26950000	0.49399	DVL2	dishevelled segment polarity protein 2
19	26900001	26950000	0.49399	ACADVL	acyl-CoA dehydrogenase very long chain
19	26900001	26950000	0.49399	PHF23	PHD finger protein 23
14	14820001	14870000	0.493573	NSMCE2	NSE2 (MMS21) homolog
7	37860001	37910000	0.493507	CLTB	clathrin light chain B
5	112580001	112630000	0.493504	POLR3H	RNA polymerase III subunit H
21	31520001	31570000	0.493303	ETFA	electron transfer flavoprotein subunit alpha
14	23380001	23430000	0.493214	SDR16C5	short chain dehydrogenase/reductase family 16C member 5
26	35420001	35470000	0.493174	TRUB1	TruB pseudouridine synthase family member 1
18	54440001	54490000	0.493155	NAPA	NSF attachment protein alpha
18	54440001	54490000	0.493155	SLC8A2	solute carrier family 8 member A2
18	54440001	54490000	0.493155	KPTN	kaptin
20	3700001	3750000	0.492837	FBXW11	F-box and WD repeat domain containing 11
2	107260001	107310000	0.492773	DNPEP	aspartyl aminopeptidase
2	94420001	94470000	0.492714	NDUFS1	NADH:ubiquinone oxidoreductase core subunit S1
2	94420001	94470000	0.492714	INO80D	INO80 complex subunit D
2	94420001	94470000	0.492714	LOC112442246	translation initiation factor IF-2-like
28	36940001	36990000	0.492701	NRG3	neuregulin 3
18	51860001	51910000	0.492591	LOC526915	histone H2B type 1-H
14	15040001	15090000	0.492582	WASHC5	WASH complex subunit 5
23	44360001	44410000	0.49257	HIVEP1	human immunodeficiency virus type I enhancer binding protein 1
10	30820001	30870000	0.492521	DPH6	diphthamine biosynthesis 6
20	71740001	71790000	0.492225	PDCD6	programmed cell death 6
13	69820001	69870000	0.492182	ZHX3	zinc fingers and homeoboxes 3
13	69820001	69870000	0.492182	PLCG1	phospholipase C gamma 1
13	42840001	42890000	0.492109	ANKRD16	ankyrin repeat domain 16
4	51880001	51930000	0.492086	CAV2	caveolin 2
15	29220001	29270000	0.491827	PHLDB1	pleckstrin homology like domain family B member 1
10	76220001	76270000	0.49176	SYNE2	spectrin repeat containing nuclear envelope protein 2
23	34720001	34770000	0.491713	PRP6	prolactin-related protein VI
23	34720001	34770000	0.491713	PRP1	prolactin-related protein 1
6	110640001	110690000	0.491429	CC2D2A	coiled-coil and C2 domain containing 2A
19	18220001	18270000	0.491385	COPRS	coordinator of PRMT5 and differentiation stimulator
19	18220001	18270000	0.491385	UTP6	UTP6
11	106460001	106510000	0.491322	PNPLA7	patatin like phospholipase domain containing 7
5	106640001	106690000	0.491314	TSPAN9	tetraspanin 9
14	45060001	45110000	0.491289	COLEC10	collectin subfamily member 10
23	15440001	15490000	0.491244	MDFI	MyoD family inhibitor
4	64280001	64330000	0.491146	PDE1C	phosphodiesterase 1C
28	44400001	44450000	0.490976	OR13A1	olfactory receptor
28	44400001	44450000	0.490976	LOC618139	olfactory receptor 6C75
15	64400001	64450000	0.490855	FBXO3	F-box protein 3
3	119300001	119350000	0.490726	LOC530175	olfactory receptor 12
13	54840001	54890000	0.490697	RBBP8NL	RBBP8 N-terminal like
13	54840001	54890000	0.490697	RPS21	ribosomal protein S21
13	54840001	54890000	0.490697	CABLES2	Cdk5 and Abl enzyme substrate 2
13	54840001	54890000	0.490697	LAMA5	laminin subunit alpha 5
15	80920001	80970000	0.490688	SELENOH	selenoprotein H
15	80920001	80970000	0.490688	LOC101905538	uncharacterized LOC101905538
15	80920001	80970000	0.490688	CTNND1	catenin delta 1
1	149340001	149390000	0.490622	TTC3	tetratricopeptide repeat domain 3
3	640001	690000	0.490548	DCAF6	DDB1 and CUL4 associated factor 6
20	71640001	71690000	0.490547	EXOC3	exocyst complex component 3
18	55880001	55930000	0.490459	FLT3LG	fms related tyrosine kinase 3 ligand
18	55880001	55930000	0.490459	ALDH16A1	aldehyde dehydrogenase 16 family member A1
13	42880001	42930000	0.490426	GDI2	GDP dissociation inhibitor 2
12	69940001	69990000	0.490373	LOC784305	multidrug resistance-associated protein 4-like
12	69940001	69990000	0.490373	LOC104973089	multidrug resistance-associated protein 4-like
8	39260001	39310000	0.490348	PLGRKT	plasminogen receptor with a C-terminal lysine
8	39260001	39310000	0.490348	CD274	CD274 molecule
1	87240001	87290000	0.490273	PEX5L	peroxisomal biogenesis factor 5 like
6	37260001	37310000	0.490145	NCAPG	non-SMC condensin I complex subunit G
11	101600001	101650000	0.490116	POMT1	protein O-mannosyltransferase 1
11	101600001	101650000	0.490116	PRRC2B	proline rich coiled-coil 2B
11	101600001	101650000	0.490116	UCK1	uridine-cytidine kinase 1
2	61680001	61730000	0.490036	R3HDM1	R3H domain containing 1
15	63840001	63890000	0.48999	HIPK3	homeodomain interacting protein kinase 3
28	28880001	28930000	0.489923	MCU	mitochondrial calcium uniporter
28	28880001	28930000	0.489923	OIT3	oncoprotein induced transcript 3
3	104100001	104150000	0.489915	HIVEP3	human immunodeficiency virus type I enhancer binding protein 3
16	55160001	55210000	0.489866	CENPL	centromere protein L
16	55160001	55210000	0.489866	KLHL20	kelch like family member 20
16	55160001	55210000	0.489866	DARS2	aspartyl-tRNA synthetase 2
8	39320001	39370000	0.489729	INSL6	insulin like 6
19	42020001	42070000	0.489641	NT5C3B	5'-nucleotidase
19	42020001	42070000	0.489641	KLHL10	kelch like family member 10
19	42020001	42070000	0.489641	ACLY	ATP citrate lyase
19	42020001	42070000	0.489641	KLHL11	kelch like family member 11
17	70640001	70690000	0.489488	SLC5A4	solute carrier family 5 member 4
13	65460001	65510000	0.489461	DLGAP4	DLG associated protein 4
13	33960001	34010000	0.489267	ZEB1	zinc finger E-box binding homeobox 1
19	39320001	39370000	0.489255	PIP4K2B	phosphatidylinositol-5-phosphate 4-kinase type 2 beta
19	39320001	39370000	0.489255	PCGF2	polycomb group ring finger 2
19	39320001	39370000	0.489255	MLLT6	MLLT6
19	39320001	39370000	0.489255	PSMB3	proteasome subunit beta 3
19	39320001	39370000	0.489255	CISD3	CDGSH iron sulfur domain 3
1	139220001	139270000	0.489125	PSMG1	proteasome assembly chaperone 1
1	139220001	139270000	0.489125	BRWD1	bromodomain and WD repeat domain containing 1
23	34660001	34710000	0.489116	PRP8	prolactin-related protein VIII
11	37740001	37790000	0.489043	RTN4	reticulon 4
7	38740001	38790000	0.489032	RAB24	RAB24
7	38740001	38790000	0.489032	MXD3	MAX dimerization protein 3
7	38740001	38790000	0.489032	PRELID1	PRELI domain containing 1
18	52940001	52990000	0.48903	KLC3	kinesin light chain 3
18	52940001	52990000	0.48903	ERCC2	ERCC excision repair 2
25	37660001	37710000	0.488963	BAIAP2L1	BAI1 associated protein 2 like 1
6	37240001	37290000	0.488951	FAM184B	family with sequence similarity 184 member B
16	43880001	43930000	0.488886	SLC25A33	solute carrier family 25 member 33
16	43880001	43930000	0.488886	TMEM201	transmembrane protein 201
8	90660001	90710000	0.488803	PLPPR1	phospholipid phosphatase related 1
4	42360001	42410000	0.488795	MAGI2	membrane associated guanylate kinase
3	120840001	120890000	0.488641	FAM240A	family with sequence similarity 240 member A
3	120840001	120890000	0.488641	RTP5	receptor transporter protein 5 (putative)
3	120840001	120890000	0.488641	PDCD1	programmed cell death 1
14	63680001	63730000	0.488599	SNX31	sorting nexin 31
5	67420001	67470000	0.48857	NT5DC3	5'-nucleotidase domain containing 3
5	67420001	67470000	0.48857	STAB2	stabilin 2
5	112320001	112370000	0.488406	EP300	E1A binding protein p300
5	112320001	112370000	0.488406	L3MBTL2	L3MBTL2
19	9360001	9410000	0.488356	HSF5	heat shock transcription factor 5
4	65220001	65270000	0.488314	ADCYAP1R1	ADCYAP receptor type I
28	35440001	35490000	0.488311	LOC112444733	collectin-46-like
5	51920001	51970000	0.488308	FAM19A2	family with sequence similarity 19 member A2
19	27720001	27770000	0.488187	HES7	hes family bHLH transcription factor 7
19	27720001	27770000	0.488187	ALOXE3	arachidonate lipoxygenase 3
19	27720001	27770000	0.488187	ALOX12B	arachidonate 12-lipoxygenase
7	38580001	38630000	0.4881	NSD1	nuclear receptor binding SET domain protein 1
24	23540001	23590000	0.487861	ASXL3	additional sex combs like 3
7	12840001	12890000	0.48785	MAN2B1	mannosidase alpha class 2B member 1
4	49540001	49590000	0.487633	PNPLA8	patatin like phospholipase domain containing 8
11	8980001	9030000	0.487586	POU3F3	POU class 3 homeobox 3
16	59480001	59530000	0.487526	RASAL2	RAS protein activator like 2
11	87500001	87550000	0.487472	KLF11	Kruppel like factor 11
19	8720001	8770000	0.487453	LOC112442588	translation initiation factor IF-2-like
19	8720001	8770000	0.487453	CUEDC1	CUE domain containing 1
3	120360001	120410000	0.487357	ANO7	anoctamin 7
3	120360001	120410000	0.487357	PPP1R7	protein phosphatase 1 regulatory subunit 7
7	11680001	11730000	0.487336	RFX1	regulatory factor X1
7	11680001	11730000	0.487336	DCAF15	DDB1 and CUL4 associated factor 15
4	49940001	49990000	0.487299	STARD3NL	STARD3 N-terminal like
5	53760001	53810000	0.487282	SLC16A7	solute carrier family 16 member 7
5	47780001	47830000	0.487228	HMGA2	high mobility group AT-hook 2
5	112600001	112650000	0.487165	CSDC2	cold shock domain containing C2
19	27820001	27870000	0.486759	AURKB	aurora kinase B
19	27820001	27870000	0.486759	BORCS6	BLOC-1 related complex subunit 6
19	27820001	27870000	0.486759	CTC1	CST telomere replication complex component 1
5	106280001	106330000	0.486748	PRMT8	protein arginine methyltransferase 8
2	106720001	106770000	0.486726	CYP27A1	cytochrome P450
13	46200001	46250000	0.486554	ADARB2	adenosine deaminase
19	26940001	26990000	0.486458	SLC2A4	solute carrier family 2 member 4
21	31760001	31810000	0.486384	SCAPER	S-phase cyclin A associated protein in the ER
18	56940001	56990000	0.486378	KLK6	kallikrein related peptidase 6
18	56940001	56990000	0.486378	KLK8	kallikrein related peptidase 8
18	56940001	56990000	0.486378	KLK9	kallikrein related peptidase 9
18	56940001	56990000	0.486378	KLK7	kallikrein related peptidase 7
18	56940001	56990000	0.486378	KLK5	kallikrein related peptidase 5
18	56940001	56990000	0.486378	KLK10	kallikrein related peptidase 10
19	50760001	50810000	0.486292	FASN	fatty acid synthase
19	50760001	50810000	0.486292	CCDC57	coiled-coil domain containing 57
22	43000001	43050000	0.486127	RPP14	ribonuclease P/MRP subunit p14
22	43000001	43050000	0.486127	PXK	PX domain containing serine/threonine kinase like
22	43000001	43050000	0.486127	ABHD6	abhydrolase domain containing 6
4	56020001	56070000	0.485967	ZNF277	zinc finger protein 277
4	43920001	43970000	0.485905	CCDC146	coiled-coil domain containing 146
21	47200001	47250000	0.485699	SLC25A21	solute carrier family 25 member 21
4	101440001	101490000	0.485653	DGKI	diacylglycerol kinase iota
25	35480001	35530000	0.485523	PLOD3	procollagen-lysine
25	35480001	35530000	0.485523	LOC618076	2-acylglycerol O-acyltransferase 3
28	8200001	8250000	0.485521	B3GALNT2	beta-1
7	30760001	30810000	0.485481	SNX24	sorting nexin 24
4	16160001	16210000	0.485422	ICA1	islet cell autoantigen 1
10	77040001	77090000	0.485333	RAB15	RAB15
7	21720001	21770000	0.485095	IL13	interleukin 13
7	21720001	21770000	0.485095	RAD50	RAD50 double strand break repair protein
11	7100001	7150000	0.48507	IL1RL1	interleukin 1 receptor like 1
28	25080001	25130000	0.485056	STOX1	storkhead box 1
28	25080001	25130000	0.485056	CCAR1	cell division cycle and apoptosis regulator 1
6	36060001	36110000	0.485006	HERC3	HECT and RLD domain containing E3 ubiquitin protein ligase 3
6	36060001	36110000	0.485006	NAP1L5	nucleosome assembly protein 1 like 5
17	63060001	63110000	0.484883	SPPL3	signal peptide peptidase like 3
5	107100001	107150000	0.484804	IQSEC3	IQ motif and Sec7 domain 3
5	107100001	107150000	0.484804	SLC6A12	solute carrier family 6 member 12
18	46500001	46550000	0.484688	NPHS1	NPHS1
19	27280001	27330000	0.484685	SENP3	SUMO specific peptidase 3
19	27280001	27330000	0.484685	MPDU1	mannose-P-dolichol utilization defect 1
19	27280001	27330000	0.484685	SOX15	SRY-box 15
19	27280001	27330000	0.484685	TNFSF13	TNF superfamily member 13
19	27280001	27330000	0.484685	CD68	CD68 molecule
19	27280001	27330000	0.484685	LOC107131516	uncharacterized LOC107131516
19	27280001	27330000	0.484685	FXR2	FMR1 autosomal homolog 2
19	27280001	27330000	0.484685	EIF4A1	eukaryotic translation initiation factor 4A1
7	90360001	90410000	0.484596	ADGRV1	adhesion G protein-coupled receptor V1
2	115240001	115290000	0.484568	COL4A4	collagen type IV alpha 4 chain
26	24120001	24170000	0.484522	SH3PXD2A	SH3 and PX domains 2A
18	51920001	51970000	0.484501	KCNN4	potassium calcium-activated channel subfamily N member 4
3	11260001	11310000	0.484437	LOC616705	olfactory receptor
21	24100001	24150000	0.484435	ADAMTSL3	ADAMTS like 3
17	72520001	72570000	0.484387	ZNF74	zinc finger protein 74
17	72520001	72570000	0.484387	LOC112441985	bcl-2-binding component 3-like
17	72520001	72570000	0.484387	DGCR2	DiGeorge syndrome critical region gene 2
13	22700001	22750000	0.484186	CASC10	cancer susceptibility 10
13	22700001	22750000	0.484186	MLLT10	MLLT10
13	22700001	22750000	0.484186	SKIDA1	SKI/DACH domain containing 1
13	51260001	51310000	0.484158	RNF24	ring finger protein 24
13	51260001	51310000	0.484158	PANK2	pantothenate kinase 2
5	112900001	112950000	0.483913	LOC535121	uncharacterized LOC535121
5	112900001	112950000	0.483913	TNFRSF13C	TNF receptor superfamily member 13C
5	112900001	112950000	0.483913	CENPM	centromere protein M
4	81000001	81050000	0.483757	CDK13	cyclin dependent kinase 13
7	53460001	53510000	0.483722	LOC100847454	uncharacterized LOC100847454
17	72600001	72650000	0.483675	SLC25A1	solute carrier family 25 member 1
17	72600001	72650000	0.483675	LOC101906870	protein HIRA
8	7260001	7310000	0.483635	LOC782699	disintegrin and metalloproteinase domain-containing protein 20
8	7260001	7310000	0.483635	LOC112447767	disintegrin and metalloproteinase domain-containing protein 20-like
18	49680001	49730000	0.483606	C18H19orf47	chromosome 18 C19orf47 homolog
18	49680001	49730000	0.483606	PLD3	phospholipase D family member 3
15	62300001	62350000	0.4836	ELP4	elongator acetyltransferase complex subunit 4
18	52800001	52850000	0.483557	PPP1R37	protein phosphatase 1 regulatory subunit 37
18	52800001	52850000	0.483557	BLOC1S3	biogenesis of lysosomal organelles complex 1 subunit 3
18	52800001	52850000	0.483557	TRAPPC6A	trafficking protein particle complex 6A
18	52800001	52850000	0.483557	NKPD1	NTPase KAP family P-loop domain containing 1
4	38180001	38230000	0.483541	CACNA2D1	calcium voltage-gated channel auxiliary subunit alpha2delta 1
16	72100001	72150000	0.483521	RCOR3	REST corepressor 3
16	72100001	72150000	0.483521	LOC100336777	uncharacterized LOC100336777
5	109120001	109170000	0.483478	MICAL3	microtubule associated monooxygenase
21	22980001	23030000	0.483438	LOC104975351	uncharacterized LOC104975351
21	22980001	23030000	0.483438	AP3B2	adaptor related protein complex 3 subunit beta 2
2	70700001	70750000	0.48339	MARCO	macrophage receptor with collagenous structure
18	39640001	39690000	0.483221	CALB2	calbindin 2
2	17440001	17490000	0.483161	ZNF385B	zinc finger protein 385B
7	30740001	30790000	0.48311	PPIC	peptidylprolyl isomerase C
3	98900001	98950000	0.482996	STIL	STIL
13	52640001	52690000	0.482979	SNRPB	small nuclear ribonucleoprotein polypeptides B and B1
1	93460001	93510000	0.482951	NLGN1	neuroligin 1
19	34400001	34450000	0.482937	LLGL1	LLGL1
19	34400001	34450000	0.482937	MYO15A	myosin XVA
19	34400001	34450000	0.482937	ALKBH5	alkB homolog 5
17	72780001	72830000	0.482919	2021-09-05	septin 5
17	72780001	72830000	0.482919	TBX1	T-box 1
18	14600001	14650000	0.482832	FANCA	Fanconi anemia complementation group A
18	14600001	14650000	0.482832	ZNF276	zinc finger protein 276
17	72560001	72610000	0.482798	ESS2	ess-2 splicing factor homolog
17	72560001	72610000	0.482798	GSC2	goosecoid homeobox 2
17	72560001	72610000	0.482798	TSSK1B	testis specific serine kinase 1B
17	72560001	72610000	0.482798	TSSK2	testis specific serine kinase 2
9	62220001	62270000	0.482708	ORC3	origin recognition complex subunit 3
18	39220001	39270000	0.482708	AP1G1	adaptor related protein complex 1 subunit gamma 1
18	39220001	39270000	0.482708	LOC619131	40S ribosomal protein S15a
9	62220001	62270000	0.482708	AKIRIN2	akirin 2
18	39220001	39270000	0.482708	ATXN1L	ataxin 1 like
18	39220001	39270000	0.482708	ZNF821	zinc finger protein 821
13	59660001	59710000	0.482687	SIRPB2	signal regulatory protein beta 2
13	59660001	59710000	0.482687	SIRPD	signal-regulatory protein delta
13	59660001	59710000	0.482687	NSFL1C	NSFL1 cofactor
13	39360001	39410000	0.482581	RIN2	Ras and Rab interactor 2
17	6700001	6750000	0.482558	SH3D19	SH3 domain containing 19
17	6700001	6750000	0.482558	RPS3A	ribosomal protein S3A
4	65400001	65450000	0.482494	AQP1	aquaporin 1 (Colton blood group)
17	35700001	35750000	0.48242	TRPC3	transient receptor potential cation channel subfamily C member 3
19	8740001	8790000	0.482186	VEZF1	vascular endothelial zinc finger 1
6	67640001	67690000	0.482137	CWH43	cell wall biogenesis 43 C-terminal homolog
4	40580001	40630000	0.482116	GNAT3	G protein subunit alpha transducin 3
18	52240001	52290000	0.482084	ZNF285	zinc finger protein 285
18	52240001	52290000	0.482084	ZNF112	zinc finger protein 112
18	55700001	55750000	0.482049	LOC785933	orphan sodium- and chloride-dependent neurotransmitter transporter NTT5
18	55700001	55750000	0.482049	TRPM4	transient receptor potential cation channel subfamily M member 4
18	55700001	55750000	0.482049	LOC785907	orphan sodium- and chloride-dependent neurotransmitter transporter NTT5-like
12	19000001	19050000	0.48203	SETDB2	SET domain bifurcated 2
12	19000001	19050000	0.48203	CAB39L	calcium binding protein 39 like
5	112920001	112970000	0.481846	2021-09-03	septin 3
12	11500001	11550000	0.481758	NAA16	N(alpha)-acetyltransferase 16
14	21040001	21090000	0.48175	LOC104974020	translation initiation factor IF-2-like
14	21040001	21090000	0.48175	PCMTD1	protein-L-isoaspartate (D-aspartate) O-methyltransferase domain containing 1
11	72580001	72630000	0.4817	MAPRE3	microtubule associated protein RP/EB family member 3
11	72580001	72630000	0.4817	TMEM214	transmembrane protein 214
11	72580001	72630000	0.4817	AGBL5	ATP/GTP binding protein like 5
18	52960001	53010000	0.481659	PPP1R13L	protein phosphatase 1 regulatory subunit 13 like
19	34720001	34770000	0.481505	LOC104975050	uncharacterized LOC104975050
21	32740001	32790000	0.481487	LINGO1	leucine rich repeat and Ig domain containing 1
22	47160001	47210000	0.481486	CHDH	choline dehydrogenase
22	47160001	47210000	0.481486	CACNA1D	calcium voltage-gated channel subunit alpha1 D
2	97940001	97990000	0.48142	ACADL	acyl-CoA dehydrogenase long chain
2	97940001	97990000	0.48142	KANSL1L	KAT8 regulatory NSL complex subunit 1 like
19	27160001	27210000	0.481413	POLR2A	RNA polymerase II subunit A
19	27300001	27350000	0.481363	SHBG	sex hormone binding globulin
19	27300001	27350000	0.481363	SAT2	spermidine/spermine N1-acetyltransferase family member 2
17	62700001	62750000	0.48135	TRIAP1	TP53 regulated inhibitor of apoptosis 1
17	62700001	62750000	0.48135	COX6A1	cytochrome c oxidase subunit VIa polypeptide 1
17	62700001	62750000	0.48135	GATC	glutamyl-tRNA amidotransferase subunit C
7	50040001	50090000	0.481252	CTNNA1	catenin alpha 1
3	98460001	98510000	0.481215	TRABD2B	TraB domain containing 2B
5	77500001	77550000	0.481178	BICD1	BICD cargo adaptor 1
2	124680001	124730000	0.481037	YTHDF2	YTH N6-methyladenosine RNA binding protein 2
4	51860001	51910000	0.480957	CAV1	caveolin 1
19	41080001	41130000	0.480947	KRT23	keratin 23
1	94980001	95030000	0.480889	TNFSF10	TNF superfamily member 10
1	94980001	95030000	0.480889	GHSR	growth hormone secretagogue receptor
19	40580001	40630000	0.480586	GJD3	gap junction protein delta 3
19	40580001	40630000	0.480586	RARA	retinoic acid receptor alpha
19	40580001	40630000	0.480586	TOP2A	DNA topoisomerase II alpha
4	16740001	16790000	0.480575	NXPH1	neurexophilin 1
11	26320001	26370000	0.480445	PPM1B	protein phosphatase
1	83100001	83150000	0.480444	LOC532114	5-hydroxytryptamine (serotonin) receptor 3
1	83100001	83150000	0.480444	ABCC5	ATP binding cassette subfamily C member 5
19	34860001	34910000	0.480433	NT5M	5'
19	34860001	34910000	0.480433	COPS3	COP9 signalosome subunit 3
26	14060001	14110000	0.480359	HHEX	hematopoietically expressed homeobox
14	38760001	38810000	0.48028	HNF4G	hepatocyte nuclear factor 4 gamma
21	22000001	22050000	0.480269	CRTC3	CREB regulated transcription coactivator 3
25	35020001	35070000	0.48023	CUX1	cut like homeobox 1
11	100180001	100230000	0.480174	USP20	ubiquitin specific peptidase 20
11	100180001	100230000	0.480174	TOR1B	torsin family 1 member B
11	100180001	100230000	0.480174	TOR1A	torsin family 1 member A
11	100180001	100230000	0.480174	C11H9orf78	chromosome 11 C9orf78 homolog
1	135420001	135470000	0.480132	SLCO2A1	solute carrier organic anion transporter family member 2A1
1	135420001	135470000	0.480132	RAB6B	RAB6B
2	131860001	131910000	0.480126	HP1BP3	heterochromatin protein 1 binding protein 3
2	131860001	131910000	0.480126	SH2D5	SH2 domain containing 5
19	40640001	40690000	0.48008	IGFBP4	insulin like growth factor binding protein 4
13	59340001	59390000	0.479982	TFAP2C	transcription factor AP-2 gamma
12	28620001	28670000	0.479945	ZAR1L	zygote arrest 1 like
12	28620001	28670000	0.479945	BRCA2	BRCA2
3	50720001	50770000	0.479884	EVI5	ecotropic viral integration site 5
28	29260001	29310000	0.479688	DNAJC9	DnaJ heat shock protein family (Hsp40) member C9
28	29260001	29310000	0.479688	FAM149B1	family with sequence similarity 149 member B1
28	29260001	29310000	0.479688	CFAP70	cilia and flagella associated protein 70
28	29260001	29310000	0.479688	MRPS16	mitochondrial ribosomal protein S16
5	104500001	104550000	0.479687	ANO2	anoctamin 2
14	61400001	61450000	0.479632	ATP6V1C1	ATPase H+ transporting V1 subunit C1
19	42360001	42410000	0.479609	STAT5A	signal transducer and activator of transcription 5A
4	49300001	49350000	0.479566	NRCAM	neuronal cell adhesion molecule
19	11180001	11230000	0.479563	BRIP1	BRCA1 interacting protein C-terminal helicase 1
17	46060001	46110000	0.479535	ADGRD1	adhesion G protein-coupled receptor D1
17	72320001	72370000	0.479526	LZTR1	leucine zipper like transcription regulator 1
17	72320001	72370000	0.479526	TUBA3E	tubulin
17	72320001	72370000	0.479526	P2RX6	purinergic receptor P2X 6
17	72320001	72370000	0.479526	THAP7	THAP domain containing 7
17	72320001	72370000	0.479526	LRRC74B	leucine rich repeat containing 74B
17	72320001	72370000	0.479526	AIFM3	apoptosis inducing factor
3	117360001	117410000	0.479507	UBE2F	ubiquitin conjugating enzyme E2 F (putative)
3	117360001	117410000	0.479507	LOC101904947	uncharacterized LOC101904947
3	92660001	92710000	0.479424	GLIS1	GLIS family zinc finger 1
19	27180001	27230000	0.47932	LOC100568284	tumor necrosis factor (ligand) superfamily
26	24100001	24150000	0.479312	NEURL1	neuralized E3 ubiquitin protein ligase 1
3	100740001	100790000	0.479275	LOC101903478	40S ribosomal protein S27-like
13	53340001	53390000	0.479273	LOC104973826	tyrosine-protein phosphatase non-receptor type substrate 1-like
13	53340001	53390000	0.479273	LOC101902869	signal-regulatory protein beta-1-like
5	109080001	109130000	0.479233	BCL2L13	BCL2 like 13
11	88020001	88070000	0.479228	ASAP2	ArfGAP with SH3 domain
11	88020001	88070000	0.479228	ITGB1BP1	integrin subunit beta 1 binding protein 1
1	82820001	82870000	0.479202	CLCN2	chloride voltage-gated channel 2
1	82820001	82870000	0.479202	THPO	thrombopoietin
1	82820001	82870000	0.479202	FAM131A	family with sequence similarity 131 member A
1	82820001	82870000	0.479202	EIF4G1	eukaryotic translation initiation factor 4 gamma 1
1	82820001	82870000	0.479202	POLR2H	RNA polymerase II subunit H
1	135800001	135850000	0.479199	TOPBP1	DNA topoisomerase II binding protein 1
15	66140001	66190000	0.479175	TRIM44	tripartite motif containing 44
13	7900001	7950000	0.479029	FLRT3	fibronectin leucine rich transmembrane protein 3
13	7900001	7950000	0.479029	MACROD2	MACRO domain containing 2
4	46160001	46210000	0.478797	KMT2E	lysine methyltransferase 2E
13	55140001	55190000	0.478763	TAF4	TATA-box binding protein associated factor 4
13	55140001	55190000	0.478763	CDH4	cadherin 4
7	46460001	46510000	0.478761	PITX1	paired like homeodomain 1
8	99820001	99870000	0.478748	TXNDC8	thioredoxin domain containing 8
5	64100001	64150000	0.478735	UHRF1BP1L	UHRF1 binding protein 1 like
3	101180001	101230000	0.478724	PLK3	polo like kinase 3
3	101180001	101230000	0.478724	TCTEX1D4	Tctex1 domain containing 4
3	101180001	101230000	0.478724	BTBD19	BTB domain containing 19
3	101180001	101230000	0.478724	BEST4	bestrophin 4
3	101180001	101230000	0.478724	PTCH2	patched 2
5	58120001	58170000	0.47863	LOC782220	olfactory receptor 6C2
11	101880001	101930000	0.478569	MED27	mediator complex subunit 27
2	94460001	94510000	0.478559	GPR1	G protein-coupled receptor 1
2	94460001	94510000	0.478559	EEF1B2	eukaryotic translation elongation factor 1 beta 2
19	140001	190000	0.478511	LOC524702	olfactory receptor 140
3	15280001	15330000	0.478448	FDPS	farnesyl diphosphate synthase
16	72160001	72210000	0.478417	KCNH1	potassium voltage-gated channel subfamily H member 1
5	83360001	83410000	0.478269	ITPR2	inositol 1
3	120220001	120270000	0.478255	SNED1	sushi
11	37960001	38010000	0.478242	CLHC1	clathrin heavy chain linker domain containing 1
11	37960001	38010000	0.478242	RPS27A	ribosomal protein S27a
11	37960001	38010000	0.478242	PRORSD1	prdX-deacylase domain-containing protein 1
11	37960001	38010000	0.478242	MTIF2	mitochondrial translational initiation factor 2
11	106480001	106530000	0.478209	MRPL41	mitochondrial ribosomal protein L41
11	106480001	106530000	0.478209	DPH7	diphthamide biosynthesis 7
18	39480001	39530000	0.478092	CHST4	carbohydrate sulfotransferase 4
18	39480001	39530000	0.478092	TAT	tyrosine aminotransferase
19	37920001	37970000	0.478037	HOXB3	homeobox B3
19	37920001	37970000	0.478037	HOXB1	homeobox B1
19	37920001	37970000	0.478037	HOXB2	homeobox B2
1	118660001	118710000	0.477987	TM4SF4	transmembrane 4 L six family member 4
12	79200001	79250000	0.477981	SLC10A2	solute carrier family 10 member 2
2	94020001	94070000	0.477875	NRP2	neuropilin 2
2	94020001	94070000	0.477875	LOC112442952	uncharacterized LOC112442952
5	69540001	69590000	0.477759	NUAK1	NUAK family kinase 1
15	7820001	7870000	0.477591	PGR	progesterone receptor
14	23060001	23110000	0.477578	TGS1	trimethylguanosine synthase 1
15	60880001	60930000	0.47755	LOC787432	follitropin subunit beta
16	49400001	49450000	0.477423	MEGF6	multiple EGF like domains 6
18	34160001	34210000	0.477416	CDH5	cadherin 5
18	34160001	34210000	0.477416	BEAN1	brain expressed associated with NEDD4 1
16	49360001	49410000	0.477414	TP73	tumor protein p73
16	49360001	49410000	0.477414	WRAP73	WD repeat containing
21	22640001	22690000	0.477392	PDE8A	phosphodiesterase 8A
19	27780001	27830000	0.477275	TMEM107	transmembrane protein 107
15	29180001	29230000	0.477242	IFT46	intraflagellar transport 46
15	29180001	29230000	0.477242	TMEM25	transmembrane protein 25
15	29180001	29230000	0.477242	TTC36	tetratricopeptide repeat domain 36
15	29180001	29230000	0.477242	KMT2A	lysine methyltransferase 2A
15	29180001	29230000	0.477242	ARCN1	archain 1
2	120560001	120610000	0.477216	AZIN2	antizyme inhibitor 2
3	15240001	15290000	0.477184	ASH1L	ASH1 like histone lysine methyltransferase
15	83160001	83210000	0.477148	MS4A2	membrane spanning 4-domains A2
15	83160001	83210000	0.477148	MS4A7	membrane-spanning 4-domains
13	42740001	42790000	0.477032	ENTPD6	ectonucleoside triphosphate diphosphohydrolase 6 (putative)
13	42740001	42790000	0.477032	PYGB	glycogen phosphorylase B
4	5180001	5230000	0.47687	GRB10	growth factor receptor bound protein 10
1	33200001	33250000	0.476809	CADM2	cell adhesion molecule 2
3	117380001	117430000	0.476758	SCLY	selenocysteine lyase
14	23860001	23910000	0.476734	IMPAD1	inositol monophosphatase domain containing 1
17	62560001	62610000	0.476726	PXN	paxillin
17	62560001	62610000	0.476726	RPLP0	ribosomal protein lateral stalk subunit P0
20	13040001	13090000	0.476638	MAST4	microtubule associated serine/threonine kinase family member 4
15	80760001	80810000	0.476612	TIMM10	translocase of inner mitochondrial membrane 10
15	80760001	80810000	0.476612	SLC43A1	solute carrier family 43 member 1
15	80760001	80810000	0.476612	SMTNL1	smoothelin like 1
4	68820001	68870000	0.476602	HOXA10	homeobox A10
4	68820001	68870000	0.476602	HOXA11	homeobox A11
9	101900001	101950000	0.476562	GPR31	G protein-coupled receptor 31
9	60720001	60770000	0.476552	RRAGD	Ras related GTP binding D
19	9500001	9550000	0.476501	LOC100297075	60S ribosomal protein L39
19	9500001	9550000	0.476501	TEX14	testis expressed 14
13	79340001	79390000	0.476487	NFATC2	nuclear factor of activated T cells 2
25	37680001	37730000	0.476311	BRI3	brain protein I3
12	54600001	54650000	0.476305	NDFIP2	Nedd4 family interacting protein 2
28	44540001	44590000	0.476171	ZNF22	zinc finger protein 22
28	24640001	24690000	0.476107	MYPN	myopalladin
28	24640001	24690000	0.476107	ATOH7	atonal bHLH transcription factor 7
2	107220001	107270000	0.476063	TUBA1D	tubulin
2	107220001	107270000	0.476063	PTPRN	protein tyrosine phosphatase
2	107220001	107270000	0.476063	DNAJB2	DnaJ heat shock protein family (Hsp40) member B2
8	31180001	31230000	0.476028	MPDZ	multiple PDZ domain crumbs cell polarity complex component
6	94680001	94730000	0.475937	ANTXR2	anthrax toxin receptor 2
5	105140001	105190000	0.475754	KCNA5	potassium voltage-gated channel subfamily A member 5
28	8500001	8550000	0.475709	LYST	lysosomal trafficking regulator
3	100060001	100110000	0.475659	MAST2	microtubule associated serine/threonine kinase 2
3	100060001	100110000	0.475659	PIK3R3	phosphoinositide-3-kinase regulatory subunit 3
5	61020001	61070000	0.47563	CFAP54	cilia and flagella associated protein 54
15	75320001	75370000	0.475572	SYT13	synaptotagmin 13
12	19440001	19490000	0.475562	TRIM13	tripartite motif containing 13
12	19440001	19490000	0.475562	KCNRG	potassium channel regulator
15	83380001	83430000	0.475545	LOC101908134	membrane-spanning 4-domains subfamily A member 12
20	15200001	15250000	0.475378	RNF180	ring finger protein 180
12	19360001	19410000	0.475374	SPRYD7	SPRY domain containing 7
1	126780001	126830000	0.475295	TFDP2	transcription factor Dp-2
1	126780001	126830000	0.475295	GK5	glycerol kinase 5 (putative)
28	24680001	24730000	0.47528	PBLD	phenazine biosynthesis like protein domain containing
7	52960001	53010000	0.47526	KIAA0141	KIAA0141
7	52960001	53010000	0.47526	PCDH12	protocadherin 12
19	9440001	9490000	0.475253	2021-09-04	septin 4
19	33740001	33790000	0.475131	AKAP10	A-kinase anchoring protein 10
14	8840001	8890000	0.475049	KCNQ3	potassium voltage-gated channel subfamily Q member 3
16	33120001	33170000	0.475017	ZBTB18	zinc finger and BTB domain containing 18
11	68520001	68570000	0.474958	TIA1	TIA1 cytotoxic granule associated RNA binding protein
11	68520001	68570000	0.474958	PCYOX1	prenylcysteine oxidase 1
20	71760001	71810000	0.474957	SDHA	succinate dehydrogenase complex flavoprotein subunit A
4	94980001	95030000	0.474941	MKLN1	muskelin 1
15	42040001	42090000	0.474922	MRVI1	murine retrovirus integration site 1 homolog
5	67940001	67990000	0.474905	TXNRD1	thioredoxin reductase 1
11	67320001	67370000	0.474891	ANTXR1	anthrax toxin receptor 1
26	22000001	22050000	0.474881	LBX1	ladybird homeobox 1
26	22000001	22050000	0.474881	LOC112441483	translation initiation factor IF-2-like
5	66200001	66250000	0.474858	IGF1	insulin like growth factor 1
18	52860001	52910000	0.474836	EXOC3L2	exocyst complex component 3 like 2
11	3220001	3270000	0.474825	TMEM131	transmembrane protein 131
4	62820001	62870000	0.474814	BMPER	BMP binding endothelial regulator
28	25440001	25490000	0.474793	SRGN	serglycin
13	54540001	54590000	0.47477	MRGBP	MRG domain binding protein
13	54540001	54590000	0.47477	TCFL5	transcription factor like 5
13	54540001	54590000	0.47477	COL9A3	collagen type IX alpha 3 chain
13	54540001	54590000	0.47477	OGFR	opioid growth factor receptor
14	27820001	27870000	0.474753	NKAIN3	sodium/potassium transporting ATPase interacting 3
14	10380001	10430000	0.47473	ASAP1	ArfGAP with SH3 domain
3	19320001	19370000	0.474725	POGZ	pogo transposable element derived with ZNF domain
19	5320001	5370000	0.47467	STXBP4	syntaxin binding protein 4
26	9480001	9530000	0.474561	PTEN	phosphatase and tensin homolog
24	40300001	40350000	0.47452	PTPRM	protein tyrosine phosphatase
3	120000001	120050000	0.474264	KIF1A	kinesin family member 1A
25	26260001	26310000	0.47416	INO80E	INO80 complex subunit E
25	26260001	26310000	0.47416	TAOK2	TAO kinase 2
25	26260001	26310000	0.47416	HIRIP3	HIRA interacting protein 3
25	26260001	26310000	0.47416	DOC2A	double C2 domain alpha
25	26260001	26310000	0.47416	TMEM219	transmembrane protein 219
13	17700001	17750000	0.474112	YME1L1	YME1 like 1 ATPase
13	17700001	17750000	0.474112	MASTL	microtubule associated serine/threonine kinase like
13	17700001	17750000	0.474112	ANKRD26	ankyrin repeat domain 26
2	102300001	102350000	0.474061	SPAG16	sperm associated antigen 16
2	100980001	101030000	0.474049	IKZF2	IKAROS family zinc finger 2
16	66580001	66630000	0.473996	LOC101904614	small integral membrane protein 20
18	54980001	55030000	0.47399	LOC112442347	60S ribosomal protein L11-like
18	54980001	55030000	0.47399	CCDC114	coiled-coil domain containing 114
18	54980001	55030000	0.47399	ZNF114	zinc finger protein 114
2	84260001	84310000	0.473914	SLC39A10	solute carrier family 39 member 10
12	28020001	28070000	0.473885	KL	klotho
15	43160001	43210000	0.473857	IPO7	importin 7
15	43160001	43210000	0.473857	ZNF143	zinc finger protein 143
4	55800001	55850000	0.473735	LSMEM1	leucine rich single-pass membrane protein 1
19	42920001	42970000	0.473651	LOC100138645	primary amine oxidase
18	55760001	55810000	0.473651	SLC6A16	solute carrier family 6 member 16
19	42920001	42970000	0.473651	G6PC	glucose-6-phosphatase catalytic subunit
4	76980001	77030000	0.473631	CAMK2B	calcium/calmodulin dependent protein kinase II beta
4	76980001	77030000	0.473631	NUDCD3	NudC domain containing 3
23	16660001	16710000	0.473592	KLC4	kinesin light chain 4
23	16660001	16710000	0.473592	RRP36	ribosomal RNA processing 36
23	16660001	16710000	0.473592	PTK7	protein tyrosine kinase 7 (inactive)
23	16660001	16710000	0.473592	KLHDC3	kelch domain containing 3
23	16660001	16710000	0.473592	MRPL2	mitochondrial ribosomal protein L2
23	16660001	16710000	0.473592	CUL7	cullin 7
7	12860001	12910000	0.473362	LOC783540	zinc finger protein 791
19	23160001	23210000	0.473333	SMG6	SMG6
15	62540001	62590000	0.473221	PAX6	paired box 6
3	120200001	120250000	0.473148	CROCC2	ciliary rootlet coiled-coil
3	120200001	120250000	0.473148	LOC107132365	DNA-directed RNA polymerase II subunit RPB1-like
23	13440001	13490000	0.473142	KIF6	kinesin family member 6
27	34720001	34770000	0.473094	ADAM3A	ADAM metallopeptidase domain 3A (cyritestin 1)
26	23880001	23930000	0.473051	PCGF6	polycomb group ring finger 6
26	23880001	23930000	0.473051	INA	internexin neuronal intermediate filament protein alpha
3	14960001	15010000	0.473023	GON4L	gon-4-like (C. elegans)
10	32380001	32430000	0.472978	C10H15orf41	chromosome 10 C15orf41 homolog
17	72340001	72390000	0.472974	SLC7A4	solute carrier family 7 member 4
17	72340001	72390000	0.472974	LOC100295712	tubulin alpha-3 chain
23	36820001	36870000	0.472879	CDKAL1	CDK5 regulatory subunit associated protein 1 like 1
15	51880001	51930000	0.472725	CLPB	ClpB homolog
11	101140001	101190000	0.472672	FIBCD1	fibrinogen C domain containing 1
2	6080001	6130000	0.472649	HIBCH	3-hydroxyisobutyryl-CoA hydrolase
2	6080001	6130000	0.472649	C2H2orf88	chromosome 2 C2orf88 homolog
28	29100001	29150000	0.472526	P4HA1	prolyl 4-hydroxylase subunit alpha 1
27	14780001	14830000	0.472507	ENPP6	ectonucleotide pyrophosphatase/phosphodiesterase 6
18	39660001	39710000	0.472457	CMTR2	cap methyltransferase 2
18	39660001	39710000	0.472457	LOC112442305	hydrocephalus-inducing protein homolog
2	115420001	115470000	0.472456	COL4A3	collagen type IV alpha 3 chain
19	52680001	52730000	0.472456	CBX4	chromobox 4
28	44480001	44530000	0.472431	LOC112444753	olfactory receptor 6C74-like
28	44480001	44530000	0.472431	LOC112444755	olfactory receptor 2AP1-like
11	38120001	38170000	0.472243	CCDC88A	coiled-coil domain containing 88A
9	15400001	15450000	0.472218	MYO6	myosin VI
3	40300001	40350000	0.472122	COL11A1	collagen type XI alpha 1 chain
25	14320001	14370000	0.472103	ABCC1	ATP binding cassette subfamily C member 1
1	149260001	149310000	0.47195	RIPPLY3	ripply transcriptional repressor 3
1	149260001	149310000	0.47195	PIGP	phosphatidylinositol glycan anchor biosynthesis class P
19	34740001	34790000	0.471948	PEMT	phosphatidylethanolamine N-methyltransferase
4	39980001	40030000	0.471939	SEMA3C	semaphorin 3C
21	7760001	7810000	0.471885	IGF1R	insulin like growth factor 1 receptor
19	50820001	50870000	0.471634	DCXR	dicarbonyl/L-xylulose reductase
19	50820001	50870000	0.471634	LOC112441469	L-xylulose reductase
29	43080001	43130000	0.471598	ATG2A	autophagy related 2A
2	125920001	125970000	0.471478	TMEM222	transmembrane protein 222
2	125920001	125970000	0.471478	SYTL1	synaptotagmin like 1
2	125920001	125970000	0.471478	MAP3K6	mitogen-activated protein kinase kinase kinase 6
2	125920001	125970000	0.471478	WDTC1	WD and tetratricopeptide repeats 1
15	33700001	33750000	0.471473	CLMP	CXADR like membrane protein
19	52700001	52750000	0.471284	CBX8	chromobox 8
7	37580001	37630000	0.471213	COMMD10	COMM domain containing 10

## Sheet: Table S8
Table S8. A summary of genes from XP-CLR in Dengchuan cattle (compared to Angus).
Chrom	Starting position	Ending position	XP-CLR	Gene	Description
28	28281640	28331640	74.3972	DDIT4	DNA damage inducible transcript 4
28	28281640	28331640	74.3972	ANAPC16	anaphase promoting complex subunit 16
17	72899071	72949071	72.4576	ARVCF	ARVCF
17	72899071	72949071	72.4576	TXNRD2	thioredoxin reductase 2
17	72899071	72949071	72.4576	COMT	catechol-O-methyltransferase
3	120828417	120878417	68.3204	NEU4	neuraminidase 4
3	120828417	120878417	68.3204	RTP5	receptor transporter protein 5 (putative)
3	120828417	120878417	68.3204	PDCD1	programmed cell death 1
4	26602077	26652077	54.7824	HDAC9	histone deacetylase 9
4	79252077	79302077	51.6698	INHBA	inhibin subunit beta A
3	120678417	120728417	50.2229	ATG4B	autophagy related 4B cysteine peptidase
3	120678417	120728417	50.2229	THAP4	THAP domain containing 4
3	120678417	120728417	50.2229	DTYMK	deoxythymidylate kinase
3	118878417	118928417	48.3846	NDUFA10	NADH:ubiquinone oxidoreductase subunit A10
3	118878417	118928417	48.3846	LOC618817	olfactory receptor 6B2
28	24731640	24781640	47.4843	HNRNPH3	heterogeneous nuclear ribonucleoprotein H3
28	24731640	24781640	47.4843	RUFY2	RUN and FYVE domain containing 2
16	49698851	49748851	44.9797	PRDM16	PR/SET domain 16
17	62449071	62499071	44.8877	RAB35	RAB35
19	22902766	22952766	44.7738	RPA1	replication protein A1
11	87926746	87976746	44.7696	LOC107132949	translation initiation factor IF-2-like
11	87926746	87976746	44.7696	IAH1	isoamyl acetate hydrolyzing esterase 1 (putative)
17	62549071	62599071	44.5233	PXN	paxillin
17	62549071	62599071	44.5233	RPLP0	ribosomal protein lateral stalk subunit P0
17	62549071	62599071	44.5233	GCN1	GCN1
28	28881640	28931640	43.9808	OIT3	oncoprotein induced transcript 3
25	35941589	35991589	42.292	PCOLCE	procollagen C-endopeptidase enhancer
25	35941589	35991589	42.292	LOC107131843	insulin receptor substrate 1-like
25	35941589	35991589	42.292	FBXO24	F-box protein 24
25	35941589	35991589	42.292	TFR2	transferrin receptor 2
25	35941589	35991589	42.292	LRCH4	leucine rich repeats and calponin homology domain containing 4
25	35941589	35991589	42.292	AGFG2	ArfGAP with FG repeats 2
25	35941589	35991589	42.292	MOSPD3	motile sperm domain containing 3
25	35941589	35991589	42.292	SAP25	Sin3A associated protein 25
13	52787278	52837278	41.7824	TGM3	transglutaminase 3
15	33662112	33712112	41.1272	CLMP	CXADR like membrane protein
15	33662112	33712112	41.1272	HSPA8	heat shock protein family A (Hsp70) member 8
21	34339389	34389389	40.0953	CCDC33	coiled-coil domain containing 33
17	72949071	72999071	39.8629	TANGO2	transport and golgi organization 2 homolog
17	72949071	72999071	39.8629	RANBP1	RAN binding protein 1
17	72949071	72999071	39.8629	DGCR8	DGCR8
17	72949071	72999071	39.8629	TRMT2A	tRNA methyltransferase 2 homolog A
3	120578417	120628417	39.7117	STK25	serine/threonine kinase 25
10	26145507	26195507	39.531	RNASE2	ribonuclease A family member 2
10	26145507	26195507	39.531	LOC112448555	eosinophil cationic protein-like
17	39849071	39899071	39.0763	RAPGEF2	Rap guanine nucleotide exchange factor 2
11	101926746	101976746	38.5078	MED27	mediator complex subunit 27
11	63676746	63726746	38.4161	SPRED2	sprouty related EVH1 domain containing 2
21	22639389	22689389	38.0999	PDE8A	phosphodiesterase 8A
3	50328417	50378417	38.0396	MTF2	metal response element binding transcription factor 2
21	22789389	22839389	37.6142	RPS17	ribosomal protein S17
8	7294171	7344171	37.506	ADAM21	ADAM metallopeptidase domain 21
13	51337278	51387278	37.4893	AP5S1	adaptor related protein complex 5 subunit sigma 1
17	68499071	68549071	37.3109	EMID1	EMI domain containing 1
17	68499071	68549071	37.3109	RHBDD3	rhomboid domain containing 3
11	105976746	106026746	37.1443	C8G	complement C8 gamma chain
11	105976746	106026746	37.1443	LCN12	lipocalin 12
11	105976746	106026746	37.1443	TRAF2	TNF receptor associated factor 2
11	105976746	106026746	37.1443	LCNL1	lipocalin like 1
11	105976746	106026746	37.1443	PTGDS	prostaglandin D2 synthase
11	105976746	106026746	37.1443	FBXW5	F-box and WD repeat domain containing 5
13	51787278	51837278	37.0346	C13H20orf194	chromosome 13 C20orf194 homolog
28	28181640	28231640	36.8536	ASCC1	activating signal cointegrator 1 complex subunit 1
9	12632723	12682723	36.8076	KCNQ5	potassium voltage-gated channel subfamily Q member 5
9	12632723	12682723	36.8076	KHDC1L	KH domain containing 1 like
28	24781640	24831640	36.728	DNA2	DNA replication helicase/nuclease 2
26	42141247	42191247	36.6786	BTBD16	BTB domain containing 16
17	46049071	46099071	36.503	ADGRD1	adhesion G protein-coupled receptor D1
28	22731640	22781640	36.1183	CTNNA3	catenin alpha 3
21	34589389	34639389	36.0851	STOML1	stomatin like 1
21	21989389	22039389	35.9922	CRTC3	CREB regulated transcription coactivator 3
3	100528417	100578417	35.8027	PRDX1	peroxiredoxin 1
3	100528417	100578417	35.8027	MMACHC	methylmalonic aciduria (cobalamin deficiency) cblC type
3	100528417	100578417	35.8027	CCDC163	coiled-coil domain containing 163
3	100528417	100578417	35.8027	TESK2	testis associated actin remodelling kinase 2
3	20028417	20078417	35.6213	HORMAD1	HORMA domain containing 1
3	20028417	20078417	35.6213	GOLPH3L	golgi phosphoprotein 3 like
13	46787278	46837278	35.5341	ZMYND11	zinc finger MYND-type containing 11
3	100728417	100778417	35.3432	MUTYH	mutY DNA glycosylase
3	100728417	100778417	35.3432	HPDL	4-hydroxyphenylpyruvate dioxygenase like
3	100728417	100778417	35.3432	LOC101903478	40S ribosomal protein S27-like
19	43302766	43352766	35.0496	ARL4D	ADP ribosylation factor like GTPase 4D
17	70599071	70649071	34.8022	SLC5A1	solute carrier family 5 member 1
17	70599071	70649071	34.8022	SLC5A4	solute carrier family 5 member 4
21	1139389	1189389	34.3156	MKRN3	makorin ring finger protein 3
20	28284692	28334692	34.1355	PARP8	poly(ADP-ribose) polymerase family member 8
17	10649071	10699071	34.0283	EDNRA	endothelin receptor type A
3	120478417	120528417	33.389	FARP2	FERM
3	120478417	120528417	33.389	2021-09-02	septin 2
5	25200055	25250055	33.1995	MUCL1	mucin-like 1
6	110825345	110875345	32.9994	BST1	bone marrow stromal cell antigen 1
6	110825345	110875345	32.9994	LOC100849050	uncharacterized LOC100849050
28	28331640	28381640	32.4606	DNAJB12	DnaJ heat shock protein family (Hsp40) member B12
3	100078417	100128417	32.4068	MAST2	microtubule associated serine/threonine kinase 2
13	22437278	22487278	32.3347	C13H10orf113	chromosome 13 C10orf113 homolog
17	52649071	52699071	32.267	VPS37B	VPS37B
17	52649071	52699071	32.267	HIP1R	huntingtin interacting protein 1 related
13	53987278	54037278	32.2475	LIME1	Lck interacting transmembrane adaptor 1
13	53987278	54037278	32.2475	SLC2A4RG	SLC2A4 regulator
13	53987278	54037278	32.2475	ZBTB46	zinc finger and BTB domain containing 46
25	35441589	35491589	32.1977	ZNHIT1	zinc finger HIT-type containing 1
25	35441589	35491589	32.1977	FIS1	fission
25	35441589	35491589	32.1977	PLOD3	procollagen-lysine
25	35441589	35491589	32.1977	CLDN15	claudin 15
6	19275345	19325345	32.1211	GSTCD	glutathione S-transferase C-terminal domain containing
10	55095507	55145507	32.1095	RSL24D1	ribosomal L24 domain containing 1
25	34041589	34091589	32.0497	CCL26	C-C motif chemokine ligand 26
25	34041589	34091589	32.0497	CCL24	C-C motif chemokine ligand 24
4	43602077	43652077	32.0023	PTPN12	protein tyrosine phosphatase
21	22089389	22139389	31.5421	IQGAP1	IQ motif containing GTPase activating protein 1
21	33339389	33389389	31.5172	SIN3A	SIN3 transcription regulator family member A
21	33339389	33389389	31.5172	PTPN9	protein tyrosine phosphatase
17	61849071	61899071	31.3183	HECTD4	HECT domain E3 ubiquitin protein ligase 4
17	60249071	60299071	31.3021	TBX5	T-box 5
17	62649071	62699071	31.1473	MSI1	musashi RNA binding protein 1
17	62649071	62699071	31.1473	LOC112441980	formin-like protein 18
7	61381612	61431612	30.8858	CSF1R	colony stimulating factor 1 receptor
11	87876746	87926746	30.839	ADAM17	ADAM metallopeptidase domain 17
7	16631612	16681612	30.8293	TGFBR3L	transforming growth factor beta receptor 3 like
7	16631612	16681612	30.8293	CTXN1	cortexin 1
7	16631612	16681612	30.8293	PRR36	proline rich 36
7	16631612	16681612	30.8293	LRRC8E	leucine rich repeat containing 8 VRAC subunit E
7	16631612	16681612	30.8293	MAP2K7	mitogen-activated protein kinase kinase 7
7	16631612	16681612	30.8293	SNAPC2	small nuclear RNA activating complex polypeptide 2
5	101400055	101450055	30.8198	NANOG	Nanog homeobox
5	101400055	101450055	30.8198	SLC2A3	solute carrier family 2 member 3
14	64083493	64133493	30.7357	SPAG1	sperm associated antigen 1
14	64083493	64133493	30.7357	RNF19A	ring finger protein 19A
11	97276746	97326746	30.6493	MVB12B	multivesicular body subunit 12B
13	22237278	22287278	30.6099	NEBL	nebulette
3	103878417	103928417	30.496	FOXJ3	forkhead box J3
5	5850055	5900055	30.4266	OSBPL8	oxysterol binding protein like 8
29	40715257	40765257	30.2915	ASRGL1	asparaginase like 1
3	100328417	100378417	30.1502	IPP	intracisternal A particle-promoted polypeptide
3	100328417	100378417	30.1502	TMEM69	transmembrane protein 69
5	113750055	113800055	30.1311	PACSIN2	protein kinase C and casein kinase substrate in neurons 2
19	40802766	40852766	30.0652	SMARCE1	SWI/SNF related
19	17852766	17902766	30.0402	RHBDL3	rhomboid like 3
14	38183493	38233493	29.7836	PI15	peptidase inhibitor 15
4	10052077	10102077	29.5772	CDK6	cyclin dependent kinase 6
24	40331195	40381195	29.5116	PTPRM	protein tyrosine phosphatase
4	28902077	28952077	29.4398	MACC1	MACC1
4	82752077	82802077	29.4348	LSM8	LSM8 homolog
13	51937278	51987278	29.4162	SLC4A11	solute carrier family 4 member 11
13	66137278	66187278	29.1942	MROH8	maestro heat like repeat family member 8
13	66137278	66187278	29.1942	RPN2	ribophorin II
11	101526746	101576746	29.0343	PRRC2B	proline rich coiled-coil 2B
21	22989389	23039389	29.0049	LOC104975351	uncharacterized LOC104975351
21	22989389	23039389	29.0049	AP3B2	adaptor related protein complex 3 subunit beta 2
21	22989389	23039389	29.0049	FSD2	fibronectin type III and SPRY domain containing 2
16	19048851	19098851	28.986	USH2A	usherin
3	19578417	19628417	28.9592	VPS72	vacuolar protein sorting 72 homolog
27	15629197	15679197	28.9394	C27H4orf47	chromosome 27 C4orf47 homolog
27	15629197	15679197	28.9394	UFSP2	UFM1 specific peptidase 2
27	15629197	15679197	28.9394	LRP2BP	LRP2 binding protein
27	15629197	15679197	28.9394	ANKRD37	ankyrin repeat domain 37
2	92800867	92850867	28.8747	PARD3B	par-3 family cell polarity regulator beta
1	135863047	135913047	28.8215	CDV3	CDV3 homolog
6	110725345	110775345	28.7781	FBXL5	F-box and leucine rich repeat protein 5
6	110725345	110775345	28.7781	CC2D2A	coiled-coil and C2 domain containing 2A
17	72149071	72199071	28.6708	HIC2	HIC ZBTB transcriptional repressor 2
17	72149071	72199071	28.6708	RIMBP3B	RIMS binding protein 3B
17	72149071	72199071	28.6708	UBE2L3	ubiquitin conjugating enzyme E2 L3
19	41152766	41202766	28.6017	KRT39	keratin 39
19	41152766	41202766	28.6017	LOC100294937	keratin-associated protein 3-3
19	41152766	41202766	28.6017	KRTAP3-3	keratin associated protein 3-3
19	41152766	41202766	28.6017	KRT40	keratin 40
2	94050867	94100867	28.4176	NRP2	neuropilin 2
2	25250867	25300867	28.3924	TLK1	tousled like kinase 1
11	66876746	66926746	28.3146	APLF	aprataxin and PNKP like factor
19	45102766	45152766	28.2038	PLEKHM1	pleckstrin homology and RUN domain containing M1
13	51487278	51537278	28.0755	GFRA4	GDNF family receptor alpha 4
13	51487278	51537278	28.0755	ADAM33	ADAM metallopeptidase domain 33
17	62249071	62299071	28.0318	LOC112442049	disintegrin and metalloproteinase domain-containing protein 1a-like
17	62249071	62299071	28.0318	MAPKAPK5	mitogen-activated protein kinase-activated protein kinase 5
4	76502077	76552077	28.0239	CCM2	CCM2 scaffold protein
4	76502077	76552077	28.0239	NACAD	NAC alpha domain containing
4	76502077	76552077	28.0239	TBRG4	transforming growth factor beta regulator 4
13	22687278	22737278	28.0235	CASC10	cancer susceptibility 10
13	22687278	22737278	28.0235	SKIDA1	SKI/DACH domain containing 1
7	18381612	18431612	27.8853	RANBP3	RAN binding protein 3
7	18381612	18431612	27.8853	RFX2	regulatory factor X2
8	53794171	53844171	27.7393	GNAQ	G protein subunit alpha q
19	41202766	41252766	27.6908	LOC618495	keratin
19	41202766	41252766	27.6908	LOC540285	keratin
19	41202766	41252766	27.6908	LOC788284	keratin
19	41202766	41252766	27.6908	KRTAP1-1	keratin associated protein 1-1
19	41202766	41252766	27.6908	KRTAP3-1	keratin associated protein 3-1
15	30962112	31012112	27.5975	ARHGEF12	Rho guanine nucleotide exchange factor 12
4	9602077	9652077	27.5685	ANKIB1	ankyrin repeat and IBR domain containing 1
13	52687278	52737278	27.4625	TGM6	transglutaminase 6
27	21429197	21479197	27.413	TUSC3	tumor suppressor candidate 3
4	33052077	33102077	27.3215	CROT	carnitine O-octanoyltransferase
4	33052077	33102077	27.3215	ABCB4	ATP binding cassette subfamily B member 4
21	21689389	21739389	27.1751	MAN2A2	mannosidase alpha class 2A member 2
21	21689389	21739389	27.1751	HDDC3	HD domain containing 3
21	21689389	21739389	27.1751	RCCD1	RCC1 domain containing 1
21	21689389	21739389	27.1751	PRC1	protein regulator of cytokinesis 1
21	21689389	21739389	27.1751	UNC45A	unc-45 myosin chaperone A
8	44244171	44294171	27.1008	DOCK8	dedicator of cytokinesis 8
5	28300055	28350055	27.0369	SLC4A8	solute carrier family 4 member 8
28	8881640	8931640	27.0013	GPR137B	G protein-coupled receptor 137B
28	8881640	8931640	27.0013	ERO1B	endoplasmic reticulum oxidoreductase 1 beta
7	18431612	18481612	26.9714	CAPS	calcyphosine
7	18431612	18481612	26.9714	NDUFA11	NADH:ubiquinone oxidoreductase subunit A11
7	18431612	18481612	26.9714	VMAC	vimentin type intermediate filament associated coiled-coil protein
17	35299071	35349071	26.9671	KIAA1109	KIAA1109 ortholog
10	21445507	21495507	26.9056	NGDN	neuroguidin
10	21445507	21495507	26.9056	MYH7	myosin heavy chain 7
19	42252766	42302766	26.8549	KCNH4	potassium voltage-gated channel subfamily H member 4
19	42252766	42302766	26.8549	KAT2A	lysine acetyltransferase 2A
19	42252766	42302766	26.8549	RAB5C	RAB5C
19	42252766	42302766	26.8549	HCRT	hypocretin neuropeptide precursor
19	42252766	42302766	26.8549	HSPB9	heat shock protein family B (small) member 9
12	52038466	52088466	26.7046	ACOD1	aconitate decarboxylase 1
13	32037278	32087278	26.6592	HACD1	3-hydroxyacyl-CoA dehydratase 1
17	63799071	63849071	26.4952	FOXN4	forkhead box N4
17	63799071	63849071	26.4952	ACACB	acetyl-CoA carboxylase beta
16	62598851	62648851	26.4731	CACNA1E	calcium voltage-gated channel subunit alpha1 E
12	22888466	22938466	26.3338	LHFPL6	LHFPL tetraspan subfamily member 6
21	41789389	41839389	26.3257	HEATR5A	HEAT repeat containing 5A
4	36202077	36252077	26.2327	SEMA3A	semaphorin 3A
19	42902766	42952766	26.1838	LOC100138645	primary amine oxidase
19	42902766	42952766	26.1838	SAO	amine oxidase
19	42902766	42952766	26.1838	G6PC	glucose-6-phosphatase catalytic subunit
4	23802077	23852077	26.0391	AGMO	alkylglycerol monooxygenase
4	32602077	32652077	26.0099	RUNDC3B	RUN domain containing 3B
5	77900055	77950055	26.0025	KIAA1551	KIAA1551
3	50078417	50128417	25.977	DR1	down-regulator of transcription 1
3	50078417	50128417	25.977	LOC112445988	cyclin-K-like
13	57087278	57137278	25.9402	EDN3	endothelin 3
17	61699071	61749071	25.9284	PTPN11	protein tyrosine phosphatase
3	21428417	21478417	25.9069	LOC789231	gonadotropin-releasing hormone II receptor-like
3	21428417	21478417	25.9069	PEX11B	peroxisomal biogenesis factor 11 beta
3	21428417	21478417	25.9069	ITGA10	integrin subunit alpha 10
3	21428417	21478417	25.9069	RBM8A	RNA binding motif protein 8A
3	58578417	58628417	25.8761	DDAH1	dimethylarginine dimethylaminohydrolase 1
1	110763047	110813047	25.7849	LEKR1	leucine
1	88313047	88363047	25.7708	PLCXD1	phosphatidylinositol-specific phospholipase C
1	88313047	88363047	25.7708	GTPBP6	GTP binding protein 6 (putative)
1	88313047	88363047	25.7708	KCNMB2	potassium calcium-activated channel subfamily M regulatory beta subunit 2
19	22652766	22702766	25.7681	PITPNA	phosphatidylinositol transfer protein alpha
19	22652766	22702766	25.7681	SLC43A2	solute carrier family 43 member 2
17	72649071	72699071	25.7132	C17H22orf39	chromosome 17 C22orf39 homolog
17	72649071	72699071	25.7132	LOC101906870	protein HIRA
17	72649071	72699071	25.7132	MRPL40	mitochondrial ribosomal protein L40
3	98928417	98978417	25.4697	STIL	STIL
3	120878417	120928417	25.3373	FAM240A	family with sequence similarity 240 member A
3	98028417	98078417	25.3354	SKINT1	selection and upkeep of intraepithelial T cells 1
21	7789389	7839389	25.3063	IGF1R	insulin like growth factor 1 receptor
1	83013047	83063047	25.3033	LOC616094	5-hydroxytryptamine receptor 3E
5	65400055	65450055	25.2903	MYBPC1	myosin binding protein C
27	14679197	14729197	25.1803	ENPP6	ectonucleotide pyrophosphatase/phosphodiesterase 6
4	63702077	63752077	25.1658	RP9	RP9
14	1183493	1233493	25.1479	ZC3H3	zinc finger CCCH-type containing 3
14	1183493	1233493	25.1479	MAFA	MAF bZIP transcription factor A
28	24931640	24981640	25.1093	TET1	tet methylcytosine dioxygenase 1
20	11484692	11534692	25.0706	PIK3R1	phosphoinositide-3-kinase regulatory subunit 1
18	26029930	26079930	24.9366	CSNK2A2	casein kinase 2 alpha 2
13	39687278	39737278	24.9053	CFAP61	cilia and flagella associated protein 61
10	25745507	25795507	24.8939	CHD8	chromodomain helicase DNA binding protein 8
10	25745507	25795507	24.8939	SUPT16H	SPT16 homolog
3	101228417	101278417	24.8815	RPS8	ribosomal protein S8
3	101228417	101278417	24.8815	KIF2C	kinesin family member 2C
3	101228417	101278417	24.8815	BEST4	bestrophin 4
26	16341247	16391247	24.7551	LOC505468	cytochrome P450 2C19
5	107250055	107300055	24.7324	CCDC77	coiled-coil domain containing 77
14	74633493	74683493	24.7245	MMP16	matrix metallopeptidase 16
7	10181612	10231612	24.6872	LOC785946	olfactory receptor 7A17
7	10181612	10231612	24.6872	LOC785981	olfactory receptor 7A17
7	10181612	10231612	24.6872	LOC513101	olfactory receptor 7A10
3	101728417	101778417	24.6826	ERI3	ERI1 exoribonuclease family member 3
1	85263047	85313047	24.6559	SOX2	SRY-box 2
1	139263047	139313047	24.6131	BRWD1	bromodomain and WD repeat domain containing 1
17	53849071	53899071	24.4936	ANAPC5	anaphase promoting complex subunit 5
17	53849071	53899071	24.4936	CAMKK2	calcium/calmodulin dependent protein kinase kinase 2
8	54144171	54194171	24.4606	CEP78	centrosomal protein 78
19	23652766	23702766	24.4509	RAP1GAP2	RAP1 GTPase activating protein 2
19	26552766	26602766	24.4329	PSMB6	proteasome subunit beta 6
19	26552766	26602766	24.4329	GLTPD2	glycolipid transfer protein domain containing 2
19	26552766	26602766	24.4329	PLD2	phospholipase D2
19	26552766	26602766	24.4329	VMO1	vitelline membrane outer layer 1 homolog
19	26552766	26602766	24.4329	TM4SF5	transmembrane 4 L six family member 5
2	136000867	136050867	24.3991	LOC107131929	basic salivary proline-rich protein 1-like
2	136000867	136050867	24.3991	CLCNKA	chloride channel Ka
2	136000867	136050867	24.3991	FAM131C	family with sequence similarity 131 member C
11	66776746	66826746	24.3881	PLEK	pleckstrin
1	82163047	82213047	24.3656	VPS8	VPS8
19	42752766	42802766	24.1762	EZH1	enhancer of zeste 1 polycomb repressive complex 2 subunit
19	42752766	42802766	24.1762	RAMP2	receptor activity modifying protein 2
25	14241589	14291589	24.163	FOPNL	FGFR1OP N-terminal like
25	14241589	14291589	24.163	MYH11	myosin heavy chain 11
5	23200055	23250055	24.1236	UBE2N	ubiquitin conjugating enzyme E2 N
6	71425345	71475345	24.1103	CEP135	centrosomal protein 135
20	13984692	14034692	24.0813	CENPK	centromere protein K
4	45552077	45602077	24.0529	LHFPL3	LHFPL tetraspan subfamily member 3
5	27800055	27850055	23.9498	ATG101	autophagy related 101
5	27800055	27850055	23.9498	NR4A1	nuclear receptor subfamily 4 group A member 1
26	391247	441247	23.8546	OR5D18	olfactory receptor
26	391247	441247	23.8546	LOC101903496	F-box only protein 27-like
16	65998851	66048851	23.8312	FAM129A	family with sequence similarity 129 member A
24	54831195	54881195	23.7721	TCF4	transcription factor 4
25	36041589	36091589	23.6201	NYAP1	neuronal tyrosine phosphorylated phosphoinositide-3-kinase adaptor 1
25	36041589	36091589	23.6201	C25H7orf61	chromosome 25 C7orf61 homolog
25	36041589	36091589	23.6201	TSC22D4	TSC22 domain family member 4
13	72687278	72737278	23.5783	GDAP1L1	ganglioside induced differentiation associated protein 1 like 1
1	66813047	66863047	23.5519	WDR5B	WD repeat domain 5B
1	66813047	66863047	23.5519	FAM162A	family with sequence similarity 162 member A
1	66813047	66863047	23.5519	CCDC58	coiled-coil domain containing 58
19	552766	602766	23.4572	CA10	carbonic anhydrase 10
3	101978417	102028417	23.4478	KLF17	Kruppel like factor 17
5	107300055	107350055	23.4219	B4GALNT3	beta-1
17	63099071	63149071	23.4202	SPPL3	signal peptide peptidase like 3
4	67152077	67202077	23.3873	CPVL	carboxypeptidase
11	3926746	3976746	23.2636	MGAT4A	mannosyl (alpha-1
4	29102077	29152077	23.2469	ITGB8	integrin subunit beta 8
3	120378417	120428417	23.1867	ANO7	anoctamin 7
3	120378417	120428417	23.1867	PPP1R7	protein phosphatase 1 regulatory subunit 7
3	120378417	120428417	23.1867	HDLBP	high density lipoprotein binding protein
14	38283493	38333493	23.1153	CRISPLD1	cysteine rich secretory protein LCCL domain containing 1
5	27550055	27600055	23.0069	KRT83	keratin 83
5	27550055	27600055	23.0069	KRT86	keratin 86
2	120950867	121000867	22.9762	SYNC	syncoilin
2	120950867	121000867	22.9762	RBBP4	RB binding protein 4
2	120950867	121000867	22.9762	ZBTB8OS	zinc finger and BTB domain containing 8 opposite strand
13	47237278	47287278	22.9487	SLC23A2	solute carrier family 23 member 2
18	10529930	10579930	22.9333	WFDC1	WAP four-disulfide core domain 1
3	100478417	100528417	22.932	AKR1A1	aldo-keto reductase family 1 member A1
3	12778417	12828417	22.8856	FCRL4	Fc receptor like 4
3	12778417	12828417	22.8856	FCRL5	Fc receptor like 5
7	53431612	53481612	22.7937	LOC100847454	uncharacterized LOC100847454
15	25712112	25762112	22.7156	CADM1	cell adhesion molecule 1
13	51987278	52037278	22.6959	LZTS3	leucine zipper tumor suppressor family member 3
13	51987278	52037278	22.6959	DDRGK1	DDRGK domain containing 1
13	51987278	52037278	22.6959	ITPA	inosine triphosphatase
27	25529197	25579197	22.6197	TNKS	tankyrase
3	119928417	119978417	22.6089	DUSP28	dual specificity phosphatase 28
3	119928417	119978417	22.6089	CAPN10	calpain 10
3	119928417	119978417	22.6089	RNPEPL1	arginyl aminopeptidase like 1
4	95202077	95252077	22.6053	PODXL	podocalyxin like
18	11829930	11879930	22.5837	IRF8	interferon regulatory factor 8
14	33783493	33833493	22.489	PRDM14	PR/SET domain 14
3	120228417	120278417	22.4034	CROCC2	ciliary rootlet coiled-coil
3	120228417	120278417	22.4034	LOC107132365	DNA-directed RNA polymerase II subunit RPB1-like
3	120228417	120278417	22.4034	SNED1	sushi
11	101576746	101626746	22.3899	POMT1	protein O-mannosyltransferase 1
8	22144171	22194171	22.2655	MTAP	methylthioadenosine phosphorylase
15	80862112	80912112	22.1259	SERPING1	serpin family G member 1
15	80862112	80912112	22.1259	CLP1	cleavage and polyadenylation factor I subunit 1
15	80862112	80912112	22.1259	YPEL4	yippee like 4
15	80862112	80912112	22.1259	LOC112441555	basic proline-rich protein-like
15	80862112	80912112	22.1259	ZDHHC5	zinc finger DHHC-type containing 5
11	87526746	87576746	22.1101	KLF11	Kruppel like factor 11
11	87526746	87576746	22.1101	CYS1	cystin 1
2	126400867	126450867	22.0993	PIGV	phosphatidylinositol glycan anchor biosynthesis class V
2	126400867	126450867	22.0993	ARID1A	AT-rich interaction domain 1A
28	26331640	26381640	22.0528	H2AFY2	H2A histone family
28	26331640	26381640	22.0528	TYSND1	trypsin domain containing 1
28	26331640	26381640	22.0528	AIFM2	apoptosis inducing factor
1	126913047	126963047	22.0174	TFDP2	transcription factor Dp-2
10	35845507	35895507	21.9789	PAK6	p21 (RAC1) activated kinase 6
6	84925345	84975345	21.9282	LOC781988	uncharacterized LOC781988
15	51312112	51362112	21.8622	CHRNA10	cholinergic receptor nicotinic alpha 10 subunit
15	51312112	51362112	21.8622	ART1	ADP-ribosyltransferase 1
15	51312112	51362112	21.8622	NUP98	nucleoporin 98
21	24389389	24439389	21.8285	ADAMTSL3	ADAMTS like 3
17	3099071	3149071	21.7757	DCHS2	dachsous cadherin-related 2
17	72349071	72399071	21.6983	P2RX6	purinergic receptor P2X 6
17	72349071	72399071	21.6983	SLC7A4	solute carrier family 7 member 4
17	72349071	72399071	21.6983	LRRC74B	leucine rich repeat containing 74B
17	72349071	72399071	21.6983	LOC100295712	tubulin alpha-3 chain
27	20079197	20129197	21.6427	MICU3	mitochondrial calcium uptake family member 3
24	52781195	52831195	21.5317	DCC	DCC netrin 1 receptor
16	53598851	53648851	21.5164	LOC112441849	skin secretory protein xP2-like
3	101078417	101128417	21.5151	EIF2B3	eukaryotic translation initiation factor 2B subunit gamma
2	97250867	97300867	21.5052	MAP2	microtubule associated protein 2
19	26302766	26352766	21.4755	ZFP3	ZFP3 zinc finger protein
19	26302766	26352766	21.4755	ZNF232	zinc finger protein 232
19	26302766	26352766	21.4755	ZNF594	zinc finger protein 594
17	28999071	29049071	21.4732	JADE1	jade family PHD finger 1
11	49126746	49176746	21.4183	ATOH8	atonal bHLH transcription factor 8
11	30226746	30276746	21.3816	FBXO11	F-box protein 11
20	17584692	17634692	21.3478	LOC781741	BAG family molecular chaperone regulator 1
18	49579930	49629930	21.3361	CNTD2	cyclin N-terminal domain containing 2
18	49579930	49629930	21.3361	MAP3K10	mitogen-activated protein kinase kinase kinase 10
18	49579930	49629930	21.3361	AKT2	AKT serine/threonine kinase 2
18	49579930	49629930	21.3361	TTC9B	tetratricopeptide repeat domain 9B
18	39229930	39279930	21.2969	AP1G1	adaptor related protein complex 1 subunit gamma 1
18	39229930	39279930	21.2969	LOC619131	40S ribosomal protein S15a
18	39229930	39279930	21.2969	ATXN1L	ataxin 1 like
2	84650867	84700867	21.2542	STK17B	serine/threonine kinase 17b
1	78513047	78563047	21.2533	LPP	LIM domain containing preferred translocation partner in lipoma
18	47029930	47079930	21.2269	ZNF566	zinc finger protein 566
18	47029930	47079930	21.2269	ZNF260	zinc finger protein 260
13	7237278	7287278	21.1548	TASP1	taspase 1
14	34283493	34333493	21.1212	TRAM1	translocation associated membrane protein 1
14	34283493	34333493	21.1212	LACTB2	lactamase beta 2
16	49298851	49348851	21.0534	TP73	tumor protein p73
16	49298851	49348851	21.0534	CCDC27	coiled-coil domain containing 27
23	17025168	17075168	21.0366	POLR1C	RNA polymerase I and III subunit C
23	17025168	17075168	21.0366	TJAP1	tight junction associated protein 1
23	17025168	17075168	21.0366	LRRC73	leucine rich repeat containing 73
23	17025168	17075168	21.0366	YIPF3	Yip1 domain family member 3
23	17025168	17075168	21.0366	XPO5	exportin 5
3	119078417	119128417	21.0209	LOC782152	olfactory receptor 12
3	119078417	119128417	21.0209	LOC782114	acyl-protein thioesterase 1
15	52612112	52662112	20.9448	FCHSD2	FCH and double SH3 domains 2
11	103926746	103976746	20.8688	NOTCH1	notch 1
22	51983929	52033929	20.8651	SMARCC1	SWI/SNF related
3	112378417	112428417	20.8588	EFHD1	EF-hand domain family member D1
15	52212112	52262112	20.8464	ARAP1	ArfGAP with RhoGAP domain
15	52212112	52262112	20.8464	PDE2A	phosphodiesterase 2A
7	108431612	108481612	20.7673	PJA2	praja ring finger ubiquitin ligase 2
5	104500055	104550055	20.7078	ANO2	anoctamin 2
1	94763047	94813047	20.7055	ECT2	epithelial cell transforming 2
10	60345507	60395507	20.6817	ATP8B4	ATPase phospholipid transporting 8B4 (putative)
20	14034692	14084692	20.6784	ADAMTS6	ADAM metallopeptidase with thrombospondin type 1 motif 6
13	51287278	51337278	20.6568	MAVS	mitochondrial antiviral signaling protein
17	60049071	60099071	20.6543	TBX3	T-box 3
14	3583493	3633493	20.6268	TRAPPC9	trafficking protein particle complex 9
14	3583493	3633493	20.6268	KCNK9	potassium two pore domain channel subfamily K member 9
17	68399071	68449071	20.6204	C17H22orf31	chromosome 17 C22orf31 homolog
17	68399071	68449071	20.6204	KREMEN1	kringle containing transmembrane protein 1
21	33489389	33539389	20.6105	LOC101907157	taste receptor cell protein 1
19	39152766	39202766	20.6003	SRCIN1	SRC kinase signaling inhibitor 1
17	52699071	52749071	20.598	CCDC62	coiled-coil domain containing 62
18	50279930	50329930	20.5864	CYP2B6	cytochrome P450 subfamily 2B
13	57137278	57187278	20.4803	ZNF831	zinc finger protein 831
15	60962112	61012112	20.4772	FSHB	follicle stimulating hormone subunit beta
20	23784692	23834692	20.3941	MTREX	Mtr4 exosome RNA helicase
20	23784692	23834692	20.3941	DHX29	DExH-box helicase 29
4	30202077	30252077	20.3024	SP4	Sp4 transcription factor
10	35595507	35645507	20.2302	EIF2AK4	eukaryotic translation initiation factor 2 alpha kinase 4
20	37234692	37284692	20.2109	NIPBL	NIPBL
12	77938466	77988466	20.1956	ITGBL1	integrin subunit beta like 1
7	581612	631612	20.1934	CNOT6	CCR4-NOT transcription complex subunit 6
8	64944171	64994171	20.1889	STX17	syntaxin 17
3	87478417	87528417	20.1865	OMA1	OMA1 zinc metallopeptidase
8	60844171	60894171	20.1663	MELK	maternal embryonic leucine zipper kinase
15	73962112	74012112	20.1514	ALKBH3	alkB homolog 3
2	135200867	135250867	20.147	RCC2	regulator of chromosome condensation 2
2	135200867	135250867	20.147	PADI6	peptidyl arginine deiminase 6
23	8375168	8425168	20.08	NUDT3	nudix hydrolase 3
2	85200867	85250867	20.0397	CCDC150	coiled-coil domain containing 150
11	98876746	98926746	20.0199	TRUB2	TruB pseudouridine synthase family member 2
11	98876746	98926746	20.0199	GOLGA2	golgin A2
11	98876746	98926746	20.0199	SWI5	SWI5 homologous recombination repair protein
11	98876746	98926746	20.0199	COQ4	coenzyme Q4
1	66863047	66913047	20.0191	KPNA1	karyopherin subunit alpha 1
25	28591589	28641589	20.0099	CALN1	calneuron 1
5	68750055	68800055	19.9948	APPL2	adaptor protein
7	51331612	51381612	19.9835	CYSTM1	cysteine rich transmembrane module containing 1
4	5502077	5552077	19.9605	IKZF1	IKAROS family zinc finger 1
3	21328417	21378417	19.9464	HJV	hemojuvelin BMP co-receptor
5	81800055	81850055	19.9044	PTHLH	parathyroid hormone like hormone
3	119028417	119078417	19.8691	LOC112445899	olfactory receptor 12-like
3	119028417	119078417	19.8691	LOC613418	olfactory receptor 12
11	64776746	64826746	19.8667	MEIS1	Meis homeobox 1
5	112350055	112400055	19.8435	L3MBTL2	L3MBTL2
5	112350055	112400055	19.8435	CHADL	chondroadherin like
5	112350055	112400055	19.8435	RANGAP1	Ran GTPase activating protein 1
7	61281612	61331612	19.8161	SLC26A2	solute carrier family 26 member 2
7	61281612	61331612	19.8161	HMGXB3	HMG-box containing 3
15	80962112	81012112	19.7867	CTNND1	catenin delta 1
5	23150055	23200055	19.7734	NUDT4	nudix hydrolase 4
3	21378417	21428417	19.7535	TXNIP	thioredoxin interacting protein
3	21378417	21428417	19.7535	LIX1L	limb and CNS expressed 1 like
3	21378417	21428417	19.7535	ANKRD34A	ankyrin repeat domain 34A
3	21378417	21428417	19.7535	POLR3GL	RNA polymerase III subunit G like
12	19088466	19138466	19.7308	RCBTB1	RCC1 and BTB domain containing protein 1
12	19088466	19138466	19.7308	PHF11	PHD finger protein 11
18	50929930	50979930	19.7233	PRR19	proline rich 19
18	50929930	50979930	19.7233	PAFAH1B3	platelet activating factor acetylhydrolase 1b catalytic subunit 3
18	50929930	50979930	19.7233	MEGF8	multiple EGF like domains 8
18	50929930	50979930	19.7233	TMEM145	transmembrane protein 145
15	74862112	74912112	19.7173	TSPAN18	tetraspanin 18
18	17979930	18029930	19.6995	ZNF423	zinc finger protein 423
2	125950867	126000867	19.697	WDTC1	WD and tetratricopeptide repeats 1
10	21745507	21795507	19.6027	C10H14orf119	chromosome 10 C14orf119 homolog
10	21745507	21795507	19.6027	LMLN2	leishmanolysin like peptidase 2
10	21745507	21795507	19.6027	ACIN1	apoptotic chromatin condensation inducer 1
17	62399071	62449071	19.6015	BICDL1	BICD family like cargo adaptor 1
24	61381195	61431195	19.5998	BCL2	BCL2
13	46087278	46137278	19.5953	ADARB2	adenosine deaminase
6	70825345	70875345	19.5655	TMEM165	transmembrane protein 165
6	70825345	70875345	19.5655	CLOCK	clock circadian regulator
4	63752077	63802077	19.5589	NT5C3A	5'-nucleotidase
28	24831640	24881640	19.5434	SLC25A16	solute carrier family 25 member 16
19	42552766	42602766	19.5333	ATP6V0A1	ATPase H+ transporting V0 subunit a1
4	56102077	56152077	19.5328	ZNF277	zinc finger protein 277
4	56102077	56152077	19.5328	DOCK4	dedicator of cytokinesis 4
17	6699071	6749071	19.5142	SH3D19	SH3 domain containing 19
17	6699071	6749071	19.5142	RPS3A	ribosomal protein S3A
21	58239389	58289389	19.4977	UNC79	unc-79 homolog
17	68599071	68649071	19.4931	AP1B1	adaptor related protein complex 1 subunit beta 1
2	22200867	22250867	19.465	WIPF1	WAS/WASL interacting protein family member 1
23	7675168	7725168	19.449	BAK1	BCL2 antagonist/killer 1
23	7675168	7725168	19.449	LOC516410	gametogenetin-binding protein 1-like
18	979930	1029930	19.4244	UQCRFS1	ubiquinol-cytochrome c reductase
3	3128417	3178417	19.3532	TMCO1	transmembrane and coiled-coil domains 1
21	23089389	23139389	19.2466	HOMER2	homer scaffold protein 2
21	23089389	23139389	19.2466	WHAMM	WAS protein homolog associated with actin
24	231195	281195	19.2283	LOC529511	olfactory receptor 5I1
13	23637278	23687278	19.2119	PIP4K2A	phosphatidylinositol-5-phosphate 4-kinase type 2 alpha
23	9325168	9375168	19.1838	PPARD	peroxisome proliferator activated receptor delta
18	57729930	57779930	19.1648	LOC107131449	zinc finger protein 649-like
18	57729930	57779930	19.1648	LOC787554	zinc finger protein OZF
18	57729930	57779930	19.1648	ZNF613	zinc finger protein 613
28	28731640	28781640	19.1537	MCU	mitochondrial calcium uniporter
19	40752766	40802766	19.1012	CCR7	C-C motif chemokine receptor 7
3	50128417	50178417	19.0739	CCDC18	coiled-coil domain containing 18
13	47137278	47187278	19.0454	RASSF2	Ras association domain family member 2
13	46687278	46737278	18.9937	DIP2C	disco interacting protein 2 homolog C
28	26181640	26231640	18.9886	COL13A1	collagen type XIII alpha 1 chain
15	7812112	7862112	18.9772	PGR	progesterone receptor
19	50702766	50752766	18.9475	CCDC57	coiled-coil domain containing 57
21	33189389	33239389	18.9177	CSPG4	chondroitin sulfate proteoglycan 4
21	33189389	33239389	18.9177	SNX33	sorting nexin 33
11	67826746	67876746	18.9081	AAK1	AP2 associated kinase 1
3	97978417	98028417	18.8875	SLC5A9	solute carrier family 5 member 9
13	17737278	17787278	18.872	ACBD5	acyl-CoA binding domain containing 5
13	17737278	17787278	18.872	YME1L1	YME1 like 1 ATPase
13	17737278	17787278	18.872	MASTL	microtubule associated serine/threonine kinase like
13	54537278	54587278	18.8586	MRGBP	MRG domain binding protein
13	54537278	54587278	18.8586	TCFL5	transcription factor like 5
13	54537278	54587278	18.8586	COL9A3	collagen type IX alpha 3 chain
13	54537278	54587278	18.8586	OGFR	opioid growth factor receptor
17	55099071	55149071	18.8395	SH2B3	SH2B adaptor protein 3
17	55099071	55149071	18.8395	PHETA1	PH domain containing endocytic trafficking adaptor 1
18	55529930	55579930	18.8263	GYS1	glycogen synthase 1
18	55529930	55579930	18.8263	LHB	luteinizing hormone beta polypeptide
18	55529930	55579930	18.8263	FTL	ferritin light chain
18	55529930	55579930	18.8263	NTF4	neurotrophin 4
18	55529930	55579930	18.8263	RUVBL2	RuvB like AAA ATPase 2
18	55529930	55579930	18.8263	BAX	BCL2 associated X
10	26045507	26095507	18.8178	NDRG2	NDRG family member 2
10	26045507	26095507	18.8178	RNASE13	ribonuclease A family member 13 (inactive)
10	26045507	26095507	18.8178	LOC538679	ribonuclease
10	26045507	26095507	18.8178	SLC39A2	solute carrier family 39 member 2
10	26045507	26095507	18.8178	TPPP2	tubulin polymerization promoting protein family member 2
4	49302077	49352077	18.7817	NRCAM	neuronal cell adhesion molecule
4	37152077	37202077	18.7638	SEMA3E	semaphorin 3E
2	25850867	25900867	18.7321	MYO3B	myosin IIIB
8	14994171	15044171	18.7168	LINGO2	leucine rich repeat and Ig domain containing 2
13	47737278	47787278	18.67	GPCPD1	glycerophosphocholine phosphodiesterase 1
8	7144171	7194171	18.6489	GLRA3	glycine receptor alpha 3
11	100526746	100576746	18.6454	NCS1	neuronal calcium sensor 1
1	126013047	126063047	18.635	PAQR9	progestin and adipoQ receptor family member 9
11	19276746	19326746	18.6241	VIT	vitrin
11	19276746	19326746	18.6241	STRN	striatin
1	137613047	137663047	18.6156	CPNE4	copine 4
15	61162112	61212112	18.6121	MPPED2	metallophosphoesterase domain containing 2
27	43579197	43629197	18.5901	ZNF385D	zinc finger protein 385D
16	61898851	61948851	18.5638	XPR1	xenotropic and polytropic retrovirus receptor 1
17	54949071	54999071	18.5585	CUX2	cut like homeobox 2
15	13812112	13862112	18.4639	CCDC82	coiled-coil domain containing 82
15	13812112	13862112	18.4639	JRKL	JRK like
4	9352077	9402077	18.3703	AKAP9	A-kinase anchoring protein 9
7	47331612	47381612	18.2784	FBXL21	F-box and leucine rich repeat protein 21
25	26041589	26091589	18.2529	APOBR	apolipoprotein B receptor
25	26041589	26091589	18.2529	NUPR1	nuclear protein 1
25	26041589	26091589	18.2529	IL27	interleukin 27
25	26041589	26091589	18.2529	CLN3	CLN3
19	5302766	5352766	18.2274	STXBP4	syntaxin binding protein 4
13	63437278	63487278	18.2211	RALY	RALY heterogeneous nuclear ribonucleoprotein
13	63437278	63487278	18.2211	EIF2S2	eukaryotic translation initiation factor 2 subunit beta
10	89395507	89445507	18.1923	LOC107133457	neurexin-3-like
23	11825168	11875168	18.1823	ZFAND3	zinc finger AN1-type containing 3
24	46881195	46931195	18.1456	SKOR2	SKI family transcriptional corepressor 2
7	23181612	23231612	18.11	CDC42SE2	CDC42 small effector 2
1	111463047	111513047	18.0815	KCNAB1	potassium voltage-gated channel subfamily A member regulatory beta subunit 1
4	39952077	40002077	18.0792	SEMA3C	semaphorin 3C
16	65648851	65698851	18.0791	C16H1orf21	chromosome 16 C1orf21 homolog
23	47625168	47675168	18.0688	BMP6	bone morphogenetic protein 6
16	55298851	55348851	18.0434	RC3H1	ring finger and CCCH-type domains 1
12	54538466	54588466	18.0429	NDFIP2	Nedd4 family interacting protein 2
26	4491247	4541247	18.0337	PCDH15	protocadherin related 15
21	35289389	35339389	18.0316	STXBP6	syntaxin binding protein 6
3	80478417	80528417	18.0257	JAK1	Janus kinase 1
15	74962112	75012112	18.0192	TP53I11	tumor protein p53 inducible protein 11
4	102852077	102902077	17.9689	LOC516355	putative RNA-binding protein Luc7-like 2
4	102852077	102902077	17.9689	FMC1	formation of mitochondrial complex V assembly factor 1 homolog
29	45315257	45365257	17.963	PTPRCAP	protein tyrosine phosphatase
29	45315257	45365257	17.963	CARNS1	carnosine synthase 1
29	45315257	45365257	17.963	CORO1B	coronin 1B
29	45315257	45365257	17.963	RPS6KB2	ribosomal protein S6 kinase B2
29	45315257	45365257	17.963	TMEM134	transmembrane protein 134
29	45315257	45365257	17.963	CABP4	calcium binding protein 4
29	45315257	45365257	17.963	GPR152	G protein-coupled receptor 152
23	44375168	44425168	17.9497	HIVEP1	human immunodeficiency virus type I enhancer binding protein 1
12	67788466	67838466	17.9367	GPC6	glypican 6
21	69139389	69189389	17.925	INF2	inverted formin
13	10137278	10187278	17.8988	KIF16B	kinesin family member 16B
2	107300867	107350867	17.8755	DNPEP	aspartyl aminopeptidase
11	43526746	43576746	17.854	PAPOLG	poly(A) polymerase gamma
25	11991589	12041589	17.8442	SHISA9	shisa family member 9
25	35341589	35391589	17.8238	COL26A1	collagen type XXVI alpha 1 chain
22	2833929	2883929	17.8106	ZCWPW2	zinc finger CW-type and PWWP domain containing 2
5	66000055	66050055	17.7802	PARPBP	PARP1 binding protein
5	66000055	66050055	17.7802	PMCH	pro-melanin concentrating hormone
7	11281612	11331612	17.7502	PTGER1	prostaglandin E receptor 1
7	11281612	11331612	17.7502	PKN1	protein kinase N1
7	11281612	11331612	17.7502	GIPC1	GIPC PDZ domain containing family member 1
3	19528417	19578417	17.7428	PIP5K1A	phosphatidylinositol-4-phosphate 5-kinase type 1 alpha
3	19528417	19578417	17.7428	PSMD4	proteasome 26S subunit
17	44099071	44149071	17.7103	ZNF891	zinc finger protein 891
17	44099071	44149071	17.7103	ZNF140	zinc finger protein 140
18	43529930	43579930	17.6667	WDR88	WD repeat domain 88
18	43529930	43579930	17.6667	GPATCH1	G-patch domain containing 1
7	21281612	21331612	17.6276	PEAK3	PEAK family member 3
7	21281612	21331612	17.6276	OAZ1	ornithine decarboxylase antizyme 1
19	30602766	30652766	17.6022	MAP2K4	mitogen-activated protein kinase kinase 4
19	30602766	30652766	17.6022	ZNF18	zinc finger protein 18
19	30602766	30652766	17.6022	DNAH9	dynein axonemal heavy chain 9
5	23450055	23500055	17.5911	CRADD	CASP2 and RIPK1 domain containing adaptor with death domain
17	42199071	42249071	17.5717	PDGFC	platelet derived growth factor C
11	5126746	5176746	17.5626	AFF3	AF4/FMR2 family member 3
21	21839389	21889389	17.5572	BLM	Bloom syndrome RecQ like helicase
13	74637278	74687278	17.5104	ZSWIM1	zinc finger SWIM-type containing 1
13	74637278	74687278	17.5104	NEURL2	neuralized E3 ubiquitin protein ligase 2
13	74637278	74687278	17.5104	PLTP	phospholipid transfer protein
13	74637278	74687278	17.5104	SPATA25	spermatogenesis associated 25
13	74637278	74687278	17.5104	CTSA	cathepsin A
13	74637278	74687278	17.5104	ZSWIM3	zinc finger SWIM-type containing 3
13	74637278	74687278	17.5104	PCIF1	PDX1 C-terminal inhibiting factor 1
28	17731640	17781640	17.4767	CABCOCO1	ciliary associated calcium binding coiled-coil 1
1	87513047	87563047	17.4671	ACTL6A	actin like 6A
1	87513047	87563047	17.4671	MRPL47	mitochondrial ribosomal protein L47
1	87513047	87563047	17.4671	NDUFB5	NADH:ubiquinone oxidoreductase subunit B5
12	27488466	27538466	17.4421	STARD13	StAR related lipid transfer domain containing 13
10	32595507	32645507	17.4269	MEIS2	Meis homeobox 2
15	66162112	66212112	17.4129	TRIM44	tripartite motif containing 44
21	17239389	17289389	17.394	AGBL1	ATP/GTP binding protein like 1
4	106852077	106902077	17.3834	LOC532208	olfactory receptor 2F1
4	106852077	106902077	17.3834	TAS2R41	taste receptor
5	23350055	23400055	17.3717	SOCS2	suppressor of cytokine signaling 2
15	41112112	41162112	17.3507	GALNT18	polypeptide N-acetylgalactosaminyltransferase 18
11	88526746	88576746	17.2941	KIDINS220	kinase D interacting substrate 220
11	105576746	105626746	17.2913	OLFM1	olfactomedin 1
11	99026746	99076746	17.2844	GLE1	GLE1
11	99026746	99076746	17.2844	ODF2	outer dense fiber of sperm tails 2
22	683929	733929	17.2805	LANCL2	LanC like 2
22	683929	733929	17.2805	VOPP1	VOPP1
9	59982723	60032723	17.2767	BACH2	BTB domain and CNC homolog 2
2	115000867	115050867	17.2528	RHBDD1	rhomboid domain containing 1
4	43402077	43452077	17.2151	TMEM60	transmembrane protein 60
9	19832723	19882723	17.2146	BCKDHB	branched chain keto acid dehydrogenase E1 subunit beta
13	80887278	80937278	17.1559	TSHZ2	teashirt zinc finger homeobox 2
8	102544171	102594171	17.1457	WDR31	WD repeat domain 31
8	102544171	102594171	17.1457	RNF183	ring finger protein 183
4	48202077	48252077	17.1277	PRKAR2B	protein kinase cAMP-dependent type II regulatory subunit beta
20	4884692	4934692	17.0848	NKX2-5	NK2 homeobox 5
4	93402077	93452077	17.0623	NRF1	nuclear respiratory factor 1
11	59776746	59826746	17.055	C11H2orf74	chromosome 11 C2orf74 homolog
19	54502766	54552766	17.0425	2021-09-09	septin 9
6	99475345	99525345	17.0225	CDS1	CDP-diacylglycerol synthase 1
6	99475345	99525345	17.0225	WDFY3	WD repeat and FYVE domain containing 3
8	1644171	1694171	17.0027	LOC615521	GrpE-like 2
8	1644171	1694171	17.0027	HPF1	chromosome 8 open reading frame
2	112150867	112200867	16.9927	SERPINE2	serpin family E member 2
14	33433493	33483493	16.99	SULF1	sulfatase 1
14	33433493	33483493	16.99	SLCO5A1	solute carrier organic anion transporter family member 5A1
17	72799071	72849071	16.9837	GNB1L	G protein subunit beta 1 like
17	72799071	72849071	16.9837	TBX1	T-box 1
14	19283493	19333493	16.9742	SPIDR	scaffold protein involved in DNA repair
18	10879930	10929930	16.9643	USP10	ubiquitin specific peptidase 10
7	31781612	31831612	16.9596	SRFBP1	serum response factor binding protein 1
3	32528417	32578417	16.9441	CD53	CD53 molecule
3	59928417	59978417	16.92	PRKACB	protein kinase cAMP-activated catalytic subunit beta
21	34539389	34589389	16.9196	PML	promyelocytic leukemia
21	34539389	34589389	16.9196	ISLR2	immunoglobulin superfamily containing leucine rich repeat 2
18	51029930	51079930	16.8728	ZNF526	zinc finger protein 526
18	51029930	51079930	16.8728	DEDD2	death effector domain containing 2
18	51029930	51079930	16.8728	GSK3A	glycogen synthase kinase 3 alpha
7	4681612	4731612	16.8663	ELL	elongation factor for RNA polymerase II
5	25050055	25100055	16.8431	METAP2	methionyl aminopeptidase 2
21	44039389	44089389	16.8388	NPAS3	neuronal PAS domain protein 3
5	25750055	25800055	16.8236	NFE2	nuclear factor
5	25750055	25800055	16.8236	CBX5	chromobox 5
5	25750055	25800055	16.8236	HNRNPA1	heterogeneous nuclear ribonucleoprotein A1
5	103400055	103450055	16.812	C1S	complement C1s
3	104128417	104178417	16.7805	HIVEP3	human immunodeficiency virus type I enhancer binding protein 3
1	72063047	72113047	16.7731	PPP1R2	protein phosphatase 1 regulatory inhibitor subunit 2
1	72063047	72113047	16.7731	APOD	apolipoprotein D
14	61583493	61633493	16.7628	AZIN1	antizyme inhibitor 1
24	37531195	37581195	16.7516	DLGAP1	DLG associated protein 1
24	37531195	37581195	16.7516	TGIF1	TGFB induced factor homeobox 1
28	8231640	8281640	16.7465	B3GALNT2	beta-1
11	87626746	87676746	16.7248	TAF1B	TATA-box binding protein associated factor
11	87626746	87676746	16.7248	GRHL1	grainyhead like transcription factor 1
13	75687278	75737278	16.6912	EYA2	EYA transcriptional coactivator and phosphatase 2
7	21431612	21481612	16.6645	IZUMO4	IZUMO family member 4
7	21431612	21481612	16.6645	MOB3A	MOB kinase activator 3A
7	21431612	21481612	16.6645	AP3D1	adaptor related protein complex 3 subunit delta 1
11	61826746	61876746	16.6637	WDPCP	WD repeat containing planar cell polarity effector
21	28389389	28439389	16.6441	TJP1	tight junction protein 1
13	74687278	74737278	16.642	ZNF335	zinc finger protein 335
2	85400867	85450867	16.6223	PGAP1	post-GPI attachment to proteins 1
2	85400867	85450867	16.6223	C2H2orf66	chromosome 2 C2orf66 homolog
11	68476746	68526746	16.6192	TIA1	TIA1 cytotoxic granule associated RNA binding protein
11	68476746	68526746	16.6192	C11H2orf42	chromosome 11 C2orf42 homolog
17	68349071	68399071	16.6028	ZNRF3	zinc and ring finger 3
5	102400055	102450055	16.5863	LOC112446830	antigen WC1.1-like
3	12978417	13028417	16.5755	LOC100849046	CD48 antigen-like
9	19132723	19182723	16.5688	LCA5	LCA5
11	61226746	61276746	16.5617	EHBP1	EH domain binding protein 1
10	11395507	11445507	16.5276	STYX	serine/threonine/tyrosine interacting protein
10	11395507	11445507	16.5276	GNPNAT1	glucosamine-phosphate N-acetyltransferase 1
5	98750055	98800055	16.5151	TAS2R10	taste receptor
5	98750055	98800055	16.5151	T2R10C	bitter taste receptor Bota-T2R10C
5	98750055	98800055	16.5151	TAS2R7	taste 2 receptor member 7
5	98750055	98800055	16.5151	TAS2R9	taste 2 receptor member 9
5	98750055	98800055	16.5151	TAS2R8	taste 2 receptor member 8
3	49928417	49978417	16.4993	FNBP1L	formin binding protein 1 like
25	9741589	9791589	16.4854	CLEC16A	C-type lectin domain containing 16A
28	12481640	12531640	16.4688	CHRM3	cholinergic receptor muscarinic 3
13	46287278	46337278	16.4544	GTPBP4	GTP binding protein 4
13	46287278	46337278	16.4544	IDI1	isopentenyl-diphosphate delta isomerase 1
13	46287278	46337278	16.4544	WDR37	WD repeat domain 37
4	5202077	5252077	16.4186	GRB10	growth factor receptor bound protein 10
4	22552077	22602077	16.4048	DGKB	diacylglycerol kinase beta
11	43826746	43876746	16.403	KIAA1841	KIAA1841 ortholog
1	82463047	82513047	16.399	MAGEF1	MAGE family member F1
16	60698851	60748851	16.3727	AXDND1	axonemal dynein light chain domain containing 1
5	27500055	27550055	16.3503	KRT89	keratin 89
5	27500055	27550055	16.3503	KRT84	keratin 84
5	27500055	27550055	16.3503	KRT85	keratin 85
18	43629930	43679930	16.2919	LRP3	LDL receptor related protein 3
18	43629930	43679930	16.2919	SLC7A10	solute carrier family 7 member 10
19	42502766	42552766	16.2773	CAVIN1	caveolae associated protein 1
16	49398851	49448851	16.2703	TPRG1L	tumor protein p63 regulated 1 like
16	49398851	49448851	16.2703	WRAP73	WD repeat containing
16	49398851	49448851	16.2703	MEGF6	multiple EGF like domains 6
13	23437278	23487278	16.252	SPAG6	sperm associated antigen 6
28	18281640	18331640	16.2486	RTKN2	rhotekin 2
3	66678417	66728417	16.2377	FUBP1	far upstream element binding protein 1
2	136050867	136100867	16.235	SRARP	steroid receptor associated and regulated protein
2	136050867	136100867	16.235	HSPB7	heat shock protein family B (small) member 7
10	27945507	27995507	16.2299	OR4F15	olfactory receptor
2	118000867	118050867	16.2138	FBXO36	F-box protein 36
8	39494171	39544171	16.1766	JAK2	Janus kinase 2
10	25645507	25695507	16.1763	SALL2	spalt like transcription factor 2
10	25645507	25695507	16.1763	RAB2B	RAB2B
10	25645507	25695507	16.1763	TOX4	TOX high mobility group box family member 4
10	25645507	25695507	16.1763	METTL3	methyltransferase like 3
11	103326746	103376746	16.1743	KCNT1	potassium sodium-activated channel subfamily T member 1
21	67039389	67089389	16.1629	WDR20	WD repeat domain 20
21	67039389	67089389	16.1629	MOK	MOK protein kinase
2	70700867	70750867	16.1466	MARCO	macrophage receptor with collagenous structure
19	40352766	40402766	16.1381	THRA	thyroid hormone receptor alpha
19	40352766	40402766	16.1381	MED24	mediator complex subunit 24
19	40352766	40402766	16.1381	NR1D1	nuclear receptor subfamily 1 group D member 1
1	114363047	114413047	16.1246	LOC100299503	THO complex subunit 2
27	14079197	14129197	16.1085	WWC2	WW and C2 domain containing 2
20	48884692	48934692	16.1063	CDH10	cadherin 10
2	91550867	91600867	16.101	ABI2	abl interactor 2
21	34289389	34339389	16.1003	CYP11A1	cytochrome P450
2	11600867	11650867	16.0809	ZNF804A	zinc finger protein 804A
7	43331612	43381612	16.0689	PLPPR3	phospholipid phosphatase related 3
7	43331612	43381612	16.0689	PTBP1	polypyrimidine tract binding protein 1
7	43331612	43381612	16.0689	MISP	mitotic spindle positioning
12	36488466	36538466	16.0626	RNF17	ring finger protein 17
12	36488466	36538466	16.0626	CENPJ	centromere protein J
17	69349071	69399071	16.0562	RNF215	ring finger protein 215
17	69349071	69399071	16.0562	SF3A1	splicing factor 3a subunit 1
17	69349071	69399071	16.0562	SEC14L2	SEC14 like lipid binding 2
17	69349071	69399071	16.0562	CCDC157	coiled-coil domain containing 157
1	132163047	132213047	16.0129	NCK1	NCK adaptor protein 1
1	132163047	132213047	16.0129	IL20RB	interleukin 20 receptor subunit beta
4	69102077	69152077	16.003	SKAP2	src kinase associated phosphoprotein 2
28	28431640	28481640	15.9926	MICU1	mitochondrial calcium uptake 1
26	45641247	45691247	15.9388	ADAM12	ADAM metallopeptidase domain 12
28	29081640	29131640	15.9046	P4HA1	prolyl 4-hydroxylase subunit alpha 1
17	35249071	35299071	15.8985	ADAD1	adenosine deaminase domain containing 1
8	53144171	53194171	15.8729	VPS13A	vacuolar protein sorting 13 homolog A
16	46748851	46798851	15.8522	DNAJC11	DnaJ heat shock protein family (Hsp40) member C11
16	46748851	46798851	15.8522	KLHL21	kelch like family member 21
16	46748851	46798851	15.8522	THAP3	THAP domain containing 3
16	46748851	46798851	15.8522	PHF13	PHD finger protein 13
29	45215257	45265257	15.8221	POLD4	DNA polymerase delta 4
29	45215257	45265257	15.8221	SSH3	slingshot protein phosphatase 3
29	45215257	45265257	15.8221	ANKRD13D	ankyrin repeat domain 13D
29	45215257	45265257	15.8221	CLCF1	cardiotrophin like cytokine factor 1
13	52487278	52537278	15.8207	NOP56	NOP56 ribonucleoprotein
13	52487278	52537278	15.8207	IDH3B	isocitrate dehydrogenase 3 (NAD(+)) beta
8	7194171	7244171	15.8061	ADAM29	ADAM metallopeptidase domain 29
2	122800867	122850867	15.786	MATN1	matrilin 1
2	122800867	122850867	15.786	LAPTM5	lysosomal protein transmembrane 5
28	24631640	24681640	15.7796	MYPN	myopalladin
19	47052766	47102766	15.7694	MRC2	mannose receptor C type 2
14	71483493	71533493	15.7632	TRIQK	triple QxxK/R motif containing
11	86776746	86826746	15.7135	KCNF1	potassium voltage-gated channel modifier subfamily F member 1
3	14678417	14728417	15.7124	LAMTOR2	late endosomal/lysosomal adaptor
3	14678417	14728417	15.7124	UBQLN4	ubiquilin 4
3	14678417	14728417	15.7124	RAB25	RAB25
3	14678417	14728417	15.7124	MEX3A	mex-3 RNA binding family member A
15	80762112	80812112	15.7035	TIMM10	translocase of inner mitochondrial membrane 10
15	80762112	80812112	15.7035	SLC43A1	solute carrier family 43 member 1
15	80762112	80812112	15.7035	SMTNL1	smoothelin like 1
5	74700055	74750055	15.6961	MYH9	myosin heavy chain 9
5	74700055	74750055	15.6961	APOL3	apolipoprotein L
11	73076746	73126746	15.696	OTOF	otoferlin
11	73076746	73126746	15.696	DRC1	dynein regulatory complex subunit 1
25	10341589	10391589	15.6934	SNN	stannin
25	10341589	10391589	15.6934	TXNDC11	thioredoxin domain containing 11
14	27133493	27183493	15.689	ASPH	aspartate beta-hydroxylase
21	7439389	7489389	15.6856	TTC23	tetratricopeptide repeat domain 23
18	57379930	57429930	15.6701	LOC786386	SIGLEC family-like protein 1
18	57379930	57429930	15.6701	VSIG10L	V-set and immunoglobulin domain containing 10 like
18	57379930	57429930	15.6701	IGLON5	IgLON family member 5
18	57379930	57429930	15.6701	ETFB	electron transfer flavoprotein subunit beta
23	15725168	15775168	15.6656	CCND3	cyclin D3
5	23300055	23350055	15.6628	MRPL42	mitochondrial ribosomal protein L42
23	37475168	37525168	15.6569	E2F3	E2F transcription factor 3
18	53979930	54029930	15.6468	ARHGAP35	Rho GTPase activating protein 35
3	100428417	100478417	15.6458	NASP	nuclear autoantigenic sperm protein
3	100428417	100478417	15.6458	CCDC17	coiled-coil domain containing 17
17	71449071	71499071	15.6206	GGT1	gamma-glutamyltransferase 1
17	71449071	71499071	15.6206	SNRPD3	small nuclear ribonucleoprotein D3 polypeptide
17	71449071	71499071	15.6206	GGT5	gamma-glutamyltransferase 5
10	76845507	76895507	15.6046	PLEKHG3	pleckstrin homology and RhoGEF domain containing G3
10	76845507	76895507	15.6046	SPTB	spectrin beta
21	22439389	22489389	15.5918	ALPK3	alpha kinase 3
21	22439389	22489389	15.5918	ZNF592	zinc finger protein 592
9	86782723	86832723	15.5903	KATNA1	katanin catalytic subunit A1
9	86782723	86832723	15.5903	GINM1	glycoprotein integral membrane 1
17	69949071	69999071	15.5894	INPP5J	inositol polyphosphate-5-phosphatase J
17	69949071	69999071	15.5894	SELENOM	selenoprotein M
17	69949071	69999071	15.5894	PLA2G3	phospholipase A2 group III
17	69949071	69999071	15.5894	SMTN	smoothelin
3	97128417	97178417	15.5729	AGBL4	ATP/GTP binding protein like 4
18	43779930	43829930	15.572	CEBPG	CCAAT enhancer binding protein gamma
18	43779930	43829930	15.572	PEPD	peptidase D
29	42865257	42915257	15.5717	NRXN2	neurexin 2
12	73238466	73288466	15.5711	UGGT2	UDP-glucose glycoprotein glucosyltransferase 2
24	61931195	61981195	15.5626	SERPINB11	serpin family B member 11
24	61931195	61981195	15.5626	LOC511106	serpin peptidase inhibitor
4	100552077	100602077	15.5567	CHRM2	cholinergic receptor muscarinic 2
23	41625168	41675168	15.5516	JARID2	jumonji and AT-rich interaction domain containing 2
15	42912112	42962112	15.5513	SWAP70	switching B cell complex subunit SWAP70
11	95876746	95926746	15.5323	GOLGA1	golgin A1
11	95876746	95926746	15.5323	SCAI	suppressor of cancer cell invasion
28	18931640	18981640	15.5321	EGR2	early growth response 2
28	18931640	18981640	15.5321	ADO	2-aminoethanethiol dioxygenase
12	28288466	28338466	15.5228	PDS5B	PDS5 cohesin associated factor B
7	16581612	16631612	15.5153	EVI5L	ecotropic viral integration site 5 like
7	16581612	16631612	15.5153	CD209	CD209 molecule
13	51187278	51237278	15.5134	RNF24	ring finger protein 24
14	36633493	36683493	15.5025	RDH10	retinol dehydrogenase 10
13	51387278	51437278	15.4992	CDC25B	cell division cycle 25B
13	51387278	51437278	15.4992	SPEF1	sperm flagellar 1
13	51387278	51437278	15.4992	CENPB	centromere protein B
13	51387278	51437278	15.4992	C13H20orf27	chromosome 13 C20orf27 homolog
7	20481612	20531612	15.4943	NFIC	nuclear factor I C
23	48075168	48125168	15.4764	RREB1	ras responsive element binding protein 1
17	18449071	18499071	15.462	ELF2	E74 like ETS transcription factor 2
5	107650055	107700055	15.4611	WNK1	WNK lysine deficient protein kinase 1
11	104026746	104076746	15.442	EGFL7	EGF like domain multiple 7
18	59879930	59929930	15.4354	LOC100140226	zinc finger protein 480
18	59879930	59929930	15.4354	LOC112442367	uncharacterized LOC112442367
8	53444171	53494171	15.3922	GNA14	G protein subunit alpha 14
26	9941247	9991247	15.3909	RNLS	renalase
22	54733929	54783929	15.3792	ATP2B2	ATPase plasma membrane Ca2+ transporting 2
5	24900055	24950055	15.3233	LOC112446660	uncharacterized protein C3orf20-like
16	66198851	66248851	15.3142	SWT1	SWT1
7	50331612	50381612	15.2984	SIL1	SIL1 nucleotide exchange factor
19	21202766	21252766	15.2974	EFCAB5	EF-hand calcium binding domain 5
19	21202766	21252766	15.2974	NSRP1	nuclear speckle splicing regulatory protein 1
7	61881612	61931612	15.2909	NDST1	N-deacetylase and N-sulfotransferase 1
3	119878417	119928417	15.2812	ANKMY1	ankyrin repeat and MYND domain containing 1
3	119878417	119928417	15.2812	GPC1	glypican 1
25	5241589	5291589	15.28	RBFOX1	RNA binding fox-1 homolog 1
16	6698851	6748851	15.2776	KCNT2	potassium sodium-activated channel subfamily T member 2
13	16187278	16237278	15.2687	ITIH5	inter-alpha-trypsin inhibitor heavy chain family member 5
25	15741589	15791589	15.2533	XYLT1	xylosyltransferase 1
18	39629930	39679930	15.2395	CALB2	calbindin 2
18	39629930	39679930	15.2395	LOC505120	transducin-like enhancer protein 7
8	27144171	27194171	15.2087	CNTLN	centlein
19	46102766	46152766	15.1915	KANSL1	KAT8 regulatory NSL complex subunit 1
17	56949071	56999071	15.1814	TAOK3	TAO kinase 3
16	75148851	75198851	15.1552	PLXNA2	plexin A2
10	18945507	18995507	15.1366	MYO9A	myosin IXA
4	113352077	113402077	15.1297	LOC530077	GTPase IMAP family member 5
4	113352077	113402077	15.1297	TMEM176B	transmembrane protein 176B
13	51237278	51287278	15.1295	PANK2	pantothenate kinase 2
3	49778417	49828417	15.1214	BCAR3	BCAR3
7	102031612	102081612	15.1113	PAM	peptidylglycine alpha-amidating monooxygenase
24	19881195	19931195	15.1076	KIAA1328	KIAA1328 ortholog
20	13934692	13984692	15.1007	TRIM23	tripartite motif containing 23
20	13934692	13984692	15.1007	TRAPPC13	trafficking protein particle complex 13
20	13934692	13984692	15.1007	PPWD1	peptidylprolyl isomerase domain and WD repeat containing 1
1	94963047	95013047	15.0957	TNFSF10	TNF superfamily member 10
12	47638466	47688466	15.0926	PIBF1	progesterone immunomodulatory binding factor 1
12	24038466	24088466	15.0744	TRPC4	transient receptor potential cation channel subfamily C member 4
1	106563047	106613047	15.0703	PPM1L	protein phosphatase
4	64702077	64752077	15.0628	PDE1C	phosphodiesterase 1C
8	50994171	51044171	15.0569	C8H9orf40	chromosome 8 C9orf40 homolog
22	30133929	30183929	15.0565	FOXP1	forkhead box P1
2	121200867	121250867	15.0506	FAM229A	family with sequence similarity 229 member A
2	121200867	121250867	15.0506	TSSK3	testis specific serine kinase 3
2	121200867	121250867	15.0506	MARCKSL1	MARCKS like 1
2	121200867	121250867	15.0506	HDAC1	histone deacetylase 1
10	102445507	102495507	15.0452	RPS6KA5	ribosomal protein S6 kinase A5
4	48952077	49002077	15.0398	LAMB1	laminin subunit beta 1
4	48952077	49002077	15.0398	DLD	dihydrolipoamide dehydrogenase
15	65762112	65812112	15.0356	SLC1A2	solute carrier family 1 member 2
4	95152077	95202077	15.0291	MKLN1	muskelin 1
29	16565257	16615257	15.0177	TENM4	teneurin transmembrane protein 4
11	63576746	63626746	15.0073	ACTR2	ARP2 actin related protein 2 homolog
10	84195507	84245507	14.9515	DPF3	double PHD fingers 3
17	41999071	42049071	14.9078	GLRB	glycine receptor beta
28	24681640	24731640	14.8883	PBLD	phenazine biosynthesis like protein domain containing
28	24681640	24731640	14.8883	ATOH7	atonal bHLH transcription factor 7
23	37025168	37075168	14.8303	CDKAL1	CDK5 regulatory subunit associated protein 1 like 1
2	5050867	5100867	14.8095	IWS1	IWS1
6	31975345	32025345	14.7865	GRID2	glutamate ionotropic receptor delta type subunit 2
3	94778417	94828417	14.7861	EPS15	epidermal growth factor receptor pathway substrate 15
3	94778417	94828417	14.7861	LOC101906178	NADH dehydrogenase [ubiquinone] 1 alpha subcomplex subunit 12
15	25112112	25162112	14.78	NXPE2	neurexophilin and PC-esterase domain family member 2
3	100378417	100428417	14.7771	GPBP1L1	GC-rich promoter binding protein 1 like 1
26	41941247	41991247	14.7734	TACC2	transforming acidic coiled-coil containing protein 2
3	102078417	102128417	14.7692	ATP6V0B	ATPase H+ transporting V0 subunit b
3	102078417	102128417	14.7692	IPO13	importin 13
3	102078417	102128417	14.7692	B4GALT2	beta-1
3	102078417	102128417	14.7692	DPH2	DPH2 homolog
3	102078417	102128417	14.7692	ST3GAL3	ST3 beta-galactoside alpha-2
3	102078417	102128417	14.7692	ARTN	artemin
16	31148851	31198851	14.7644	SMYD3	SET and MYND domain containing 3
7	58031612	58081612	14.7453	PPP2R2B	protein phosphatase 2 regulatory subunit Bbeta
4	43502077	43552077	14.721	RSBN1L	round spermatid basic protein 1 like
19	9302766	9352766	14.7184	SUPT4H1	SPT4 homolog
19	9302766	9352766	14.7184	RNF43	ring finger protein 43
9	18532723	18582723	14.6899	PHIP	pleckstrin homology domain interacting protein
12	32188466	32238466	14.6896	GSX1	GS homeobox 1
14	32483493	32533493	14.6795	C14H8orf34	chromosome 14 C8orf34 homolog
18	62229930	62279930	14.6771	DNAAF3	dynein axonemal assembly factor 3
18	62229930	62279930	14.6771	SYT5	synaptotagmin 5
18	62229930	62279930	14.6771	TNNI3	troponin I3
18	62229930	62279930	14.6771	PTPRH	protein tyrosine phosphatase
18	62229930	62279930	14.6771	TMEM86B	transmembrane protein 86B
18	62229930	62279930	14.6771	TNNT1	troponin T1
18	39029930	39079930	14.6394	HP	haptoglobin
18	39029930	39079930	14.6394	TXNL4B	thioredoxin like 4B
18	39029930	39079930	14.6394	DHODH	dihydroorotate dehydrogenase (quinone)
15	75212112	75262112	14.6259	PRDM11	PR/SET domain 11
15	75212112	75262112	14.6259	LOC101906676	myb-related transcription factor
16	55048851	55098851	14.6135	ANKRD45	ankyrin repeat domain 45
16	55048851	55098851	14.6135	TEX50	testis expressed 50
16	55048851	55098851	14.6135	KLHL20	kelch like family member 20
12	74538466	74588466	14.6092	MBNL2	muscleblind like splicing regulator 2
12	11488466	11538466	14.6078	NAA16	N(alpha)-acetyltransferase 16
13	12987278	13037278	14.6067	CELF2	CUGBP Elav-like family member 2
7	60631612	60681612	14.6042	AFAP1L1	actin filament associated protein 1 like 1
7	60631612	60681612	14.6042	ABLIM3	actin binding LIM protein family member 3
13	58187278	58237278	14.6029	C13H20orf85	chromosome 13 C20orf85 homolog
15	42762112	42812112	14.5698	SBF2	SET binding factor 2
5	108200055	108250055	14.5697	ADIPOR2	adiponectin receptor 2
5	108200055	108250055	14.5697	CACNA2D4	calcium voltage-gated channel auxiliary subunit alpha2delta 4
5	108200055	108250055	14.5697	LRTM2	leucine rich repeats and transmembrane domains 2
27	34979197	35029197	14.5647	IDO1	indoleamine 2
13	53787278	53837278	14.5549	RGS19	regulator of G protein signaling 19
13	53787278	53837278	14.5549	TCEA2	transcription elongation factor A2
13	53787278	53837278	14.5549	PRPF6	pre-mRNA processing factor 6
13	53787278	53837278	14.5549	OPRL1	opioid related nociceptin receptor 1
13	53787278	53837278	14.5549	C13H20orf204	chromosome 13 C20orf204 homolog
13	53787278	53837278	14.5549	LKAAEAR1	LKAAEAR motif containing 1
13	53787278	53837278	14.5549	SOX18	SRY-box 18
13	19737278	19787278	14.5211	NRP1	neuropilin 1
12	39588466	39638466	14.5038	PCDH9	protocadherin 9
16	23598851	23648851	14.4931	RAB3GAP2	RAB3 GTPase activating non-catalytic protein subunit 2
16	23598851	23648851	14.4931	IARS2	isoleucyl-tRNA synthetase 2
3	116778417	116828417	14.4824	COL6A3	collagen type VI alpha 3 chain
28	30531640	30581640	14.4572	ADK	adenosine kinase
7	26981612	27031612	14.4476	2021-03-03	membrane associated ring-CH-type finger 3
13	36137278	36187278	14.4414	WAC	WW domain containing adaptor with coiled-coil
19	38952766	39002766	14.4366	MRPL45	mitochondrial ribosomal protein L45
19	38952766	39002766	14.4366	GPR179	G protein-coupled receptor 179
2	85050867	85100867	14.4319	HECW2	HECT
2	125800867	125850867	14.4201	WASF2	WAS protein family member 2
29	48915257	48965257	14.4149	LOC112444897	uncharacterized LOC112444897
19	42002766	42052766	14.4095	NT5C3B	5'-nucleotidase
19	42002766	42052766	14.4095	KLHL10	kelch like family member 10
19	42002766	42052766	14.4095	FKBP10	FK506 binding protein 10
19	42002766	42052766	14.4095	ACLY	ATP citrate lyase
19	42002766	42052766	14.4095	P3H4	prolyl 3-hydroxylase family member 4 (non-enzymatic)
19	42002766	42052766	14.4095	KLHL11	kelch like family member 11
21	6089389	6139389	14.4023	CERS3	ceramide synthase 3
2	27900867	27950867	14.392	STK39	serine/threonine kinase 39
8	28644171	28694171	14.3828	CCDC171	coiled-coil domain containing 171
1	81113047	81163047	14.3808	ETV5	ETS variant 5
11	100426746	100476746	14.3547	GPR107	G protein-coupled receptor 107
24	61631195	61681195	14.3461	VPS4B	vacuolar protein sorting 4 homolog B
24	61631195	61681195	14.3461	KDSR	3-ketodihydrosphingosine reductase
25	32791589	32841589	14.3421	GTF2I	general transcription factor IIi
5	107200055	107250055	14.3355	KDM5A	lysine demethylase 5A
5	107200055	107250055	14.3355	SLC6A13	solute carrier family 6 member 13
11	96176746	96226746	14.3259	GAPVD1	GTPase activating protein and VPS9 domains 1
14	44733493	44783493	14.3225	FABP12	fatty acid binding protein 12
4	12452077	12502077	14.3145	PPP1R9A	protein phosphatase 1 regulatory subunit 9A
13	22737278	22787278	14.3049	MLLT10	MLLT10
25	35541589	35591589	14.2927	NAT16	N-acetyltransferase 16 (putative)
25	35541589	35591589	14.2927	VGF	VGF nerve growth factor inducible
25	35541589	35591589	14.2927	AP1S1	adaptor related protein complex 1 subunit sigma 1
16	57398851	57448851	14.2845	COP1	COP1
28	3281640	3331640	14.2694	LOC614741	formin-2
21	40089389	40139389	14.2538	PRKD1	protein kinase D1
5	99700055	99750055	14.2432	LOC100848575	killer cell lectin-like receptor subfamily E member 1
17	47149071	47199071	14.2423	TMEM132D	transmembrane protein 132D
21	22839389	22889389	14.2232	CPEB1	cytoplasmic polyadenylation element binding protein 1
26	18691247	18741247	14.2221	MMS19	MMS19 homolog
26	18691247	18741247	14.2221	UBTD1	ubiquitin domain containing 1
16	33448851	33498851	14.2134	AKT3	AKT serine/threonine kinase 3
1	102163047	102213047	14.2122	SLITRK3	SLIT and NTRK like family member 3
5	101500055	101550055	14.2027	FOXJ2	forkhead box J2
4	99402077	99452077	14.2018	NUP205	nucleoporin 205
4	104102077	104152077	14.1986	BRAF	B-Raf proto-oncogene
19	42702766	42752766	14.1795	CNTNAP1	contactin associated protein 1
19	42702766	42752766	14.1795	TUBG2	tubulin
19	42702766	42752766	14.1795	CCR10	C-C motif chemokine receptor 10
19	42702766	42752766	14.1795	PLEKHH3	pleckstrin homology
23	51475168	51525168	14.1691	GMDS	GDP-mannose 4
18	64779930	64829930	14.1622	LOC100299025	zinc finger protein OZF
18	64779930	64829930	14.1622	LOC530973	zinc finger protein 416
12	35938466	35988466	14.1433	CRYL1	crystallin lambda 1
2	101450867	101500867	14.1209	SPAG16	sperm associated antigen 16
24	681195	731195	14.1129	CTDP1	CTD phosphatase subunit 1
24	681195	731195	14.1129	LOC101902808	tigger transposable element-derived protein 1
6	104675345	104725345	14.1106	NSG1	neuronal vesicle trafficking associated 1
4	68802077	68852077	14.1035	HOXA13	homeobox A13
4	68802077	68852077	14.1035	LOC112446393	uncharacterized LOC112446393
22	7633929	7683929	14.1011	FBXL2	F-box and leucine rich repeat protein 2
22	7633929	7683929	14.1011	UBP1	upstream binding protein 1
7	15781612	15831612	14.1003	RGL3	ral guanine nucleotide dissociation stimulator like 3
7	15781612	15831612	14.1003	CCDC151	coiled-coil domain containing 151
7	15781612	15831612	14.1003	PRKCSH	protein kinase C substrate 80K-H
7	15781612	15831612	14.1003	ELAVL3	ELAV like RNA binding protein 3
4	13502077	13552077	14.0955	SLC25A13	solute carrier family 25 member 13
7	50031612	50081612	14.0822	CTNNA1	catenin alpha 1
13	40137278	40187278	14.075	RALGAPA2	Ral GTPase activating protein catalytic alpha subunit 2
2	125700867	125750867	14.0714	AHDC1	AT-hook DNA binding motif containing 1
2	125700867	125750867	14.0714	FGR	FGR proto-oncogene
23	15475168	15525168	14.0712	TFEB	transcription factor EB
2	117600867	117650867	14.0434	DNER	delta/notch like EGF repeat containing
5	25100055	25150055	14.0431	USP44	ubiquitin specific peptidase 44
16	55148851	55198851	14.0123	CENPL	centromere protein L
28	25781640	25831640	13.9916	TACR2	tachykinin receptor 2
28	25781640	25831640	13.9916	TSPAN15	tetraspanin 15
7	12481612	12531612	13.9847	NFIX	nuclear factor I X
26	22741247	22791247	13.9796	HPS6	HPS6
26	22741247	22791247	13.9796	ARMH3	armadillo-like helical domain containing 3
26	22741247	22791247	13.9796	LDB1	LIM domain binding 1
20	2534692	2584692	13.9754	KCNIP1	potassium voltage-gated channel interacting protein 1
3	98978417	99028417	13.9652	PDZK1IP1	PDZK1 interacting protein 1
3	98978417	99028417	13.9652	TAL1	TAL bHLH transcription factor 1
15	62162112	62212112	13.9648	DNAJC24	DnaJ heat shock protein family (Hsp40) member C24
12	77838466	77888466	13.9512	NALCN	sodium leak channel
1	132513047	132563047	13.95	STAG1	stromal antigen 1
21	66739389	66789389	13.95	PPP2R5C	protein phosphatase 2 regulatory subunit B'gamma
10	51845507	51895507	13.9459	LIPC	lipase C
12	28488466	28538466	13.9233	N4BP2L2	NEDD4 binding protein 2 like 2
2	94500867	94550867	13.9157	GPR1	G protein-coupled receptor 1
11	19476746	19526746	13.9156	HEATR5B	HEAT repeat containing 5B
25	10541589	10591589	13.906	GSPT1	G1 to S phase transition 1
25	10541589	10591589	13.906	RSL1D1	ribosomal L1 domain containing 1
19	26902766	26952766	13.8998	DVL2	dishevelled segment polarity protein 2
19	26902766	26952766	13.8998	DLG4	discs large MAGUK scaffold protein 4
19	26902766	26952766	13.8998	ACADVL	acyl-CoA dehydrogenase very long chain
19	26902766	26952766	13.8998	PHF23	PHD finger protein 23
5	24750055	24800055	13.8987	NR2C1	nuclear receptor subfamily 2 group C member 1
5	24750055	24800055	13.8987	FGD6	FYVE
14	1783493	1833493	13.8971	LOC101905222	maestro heat-like repeat family member 5
14	1783493	1833493	13.8971	ADGRB1	adhesion G protein-coupled receptor B1
15	52312112	52362112	13.8752	ATG16L2	autophagy related 16 like 2
15	52312112	52362112	13.8752	STARD10	StAR related lipid transfer domain containing 10
6	85975345	86025345	13.8661	ENAM	enamelin
6	85975345	86025345	13.8661	AMBN	ameloblastin
1	152513047	152563047	13.8423	COLQ	collagen like tail subunit of asymmetric acetylcholinesterase
18	55579930	55629930	13.8264	SNRNP70	small nuclear ribonucleoprotein U1 subunit 70
18	55579930	55629930	13.8264	LIN7B	lin-7 homolog B
18	55579930	55629930	13.8264	KCNA7	potassium voltage-gated channel subfamily A member 7
4	86552077	86602077	13.8241	AASS	aminoadipate-semialdehyde synthase
5	112700055	112750055	13.8146	DESI1	desumoylating isopeptidase 1
5	112700055	112750055	13.8146	XRCC6	X-ray repair cross complementing 6
5	112700055	112750055	13.8146	SNU13	small nuclear ribonucleoprotein 13
5	112700055	112750055	13.8146	C5H22orf46	chromosome 5 C22orf46 homolog
3	110178417	110228417	13.8075	NCDN	neurochondrin
3	110178417	110228417	13.8075	KIAA0319L	KIAA0319 like
3	110178417	110228417	13.8075	TFAP2E	transcription factor AP-2 epsilon
15	76712112	76762112	13.8024	CKAP5	cytoskeleton associated protein 5
18	39479930	39529930	13.7547	CHST4	carbohydrate sulfotransferase 4
18	39479930	39529930	13.7547	TAT	tyrosine aminotransferase
17	72249071	72299071	13.7418	PI4KA	phosphatidylinositol 4-kinase alpha
17	72249071	72299071	13.7418	SNAP29	synaptosome associated protein 29
17	72249071	72299071	13.7418	CRKL	CRK like proto-oncogene
4	43352077	43402077	13.7399	PHTF2	putative homeodomain transcription factor 2
19	8702766	8752766	13.7162	CUEDC1	CUE domain containing 1
19	35252766	35302766	13.7006	MAP2K3	mitogen-activated protein kinase kinase 3
27	16479197	16529197	13.6826	FAT1	FAT atypical cadherin 1
10	85395507	85445507	13.671	ALDH6A1	aldehyde dehydrogenase 6 family member A1
10	85395507	85445507	13.671	BBOF1	basal body orientation factor 1
13	42937278	42987278	13.6683	FAM208B	family with sequence similarity 208 member B
13	42937278	42987278	13.6683	GDI2	GDP dissociation inhibitor 2
5	19400055	19450055	13.6638	POC1B	POC1 centriolar protein B
17	7449071	7499071	13.6599	LRBA	LPS responsive beige-like anchor protein
20	12434692	12484692	13.6495	MAST4	microtubule associated serine/threonine kinase family member 4
13	52637278	52687278	13.6462	TMC2	transmembrane channel like 2
13	52637278	52687278	13.6462	SNRPB	small nuclear ribonucleoprotein polypeptides B and B1
11	44726746	44776746	13.6412	LIMS1	LIM zinc finger domain containing 1
6	89925345	89975345	13.6349	PARM1	prostate androgen-regulated mucin-like protein 1
24	24981195	25031195	13.6261	MEP1B	meprin A subunit beta
2	131300867	131350867	13.6154	ECE1	endothelin converting enzyme 1
18	13229930	13279930	13.6123	KLHDC4	kelch domain containing 4
7	53931612	53981612	13.5676	ARHGAP26	Rho GTPase activating protein 26
5	65900055	65950055	13.5667	NUP37	nucleoporin 37
3	678417	728417	13.5542	DCAF6	DDB1 and CUL4 associated factor 6
16	72898851	72948851	13.5446	HHAT	hedgehog acyltransferase
6	77175345	77225345	13.5321	ADGRL3	adhesion G protein-coupled receptor L3
10	14895507	14945507	13.504	PIAS1	protein inhibitor of activated STAT 1
19	13752766	13802766	13.4961	DUSP14	dual specificity phosphatase 14
19	13752766	13802766	13.4961	TADA2A	transcriptional adaptor 2A
25	41591589	41641589	13.4937	UNCX	UNC homeobox
13	18087278	18137278	13.4772	CCNY	cyclin Y
4	25202077	25252077	13.4743	TSPAN13	tetraspanin 13
11	68126746	68176746	13.4518	ANXA4	annexin A4
13	31037278	31087278	13.4495	RSU1	Ras suppressor protein 1
13	39487278	39537278	13.4488	RIN2	Ras and Rab interactor 2
1	117313047	117363047	13.4284	SIAH2	siah E3 ubiquitin protein ligase 2
5	47600055	47650055	13.4064	IRAK3	interleukin 1 receptor associated kinase 3
5	47600055	47650055	13.4064	TMBIM4	transmembrane BAX inhibitor motif containing 4
14	61133493	61183493	13.3944	FZD6	frizzled class receptor 6
14	61133493	61183493	13.3944	CTHRC1	collagen triple helix repeat containing 1
4	62702077	62752077	13.3885	BMPER	BMP binding endothelial regulator
2	97750867	97800867	13.3837	UNC80	unc-80 homolog
3	22478417	22528417	13.3665	LOC788724	histone H2A type 2-A
3	22478417	22528417	13.3665	FMO5	flavin containing monooxygenase 5
12	54388466	54438466	13.3622	RBM26	RNA binding motif protein 26
11	94876746	94926746	13.3574	DENND1A	DENN domain containing 1A
2	121050867	121100867	13.3543	ZBTB8A	zinc finger and BTB domain containing 8A
11	101276746	101326746	13.3535	NUP214	nucleoporin 214
11	101276746	101326746	13.3535	LAMC3	laminin subunit gamma 3
11	101276746	101326746	13.3535	AIF1L	allograft inflammatory factor 1 like
2	120700867	120750867	13.345	RNF19B	ring finger protein 19B
2	103150867	103200867	13.3419	ABCA12	ATP binding cassette subfamily A member 12
26	14391247	14441247	13.3393	CYP26A1	cytochrome P450
26	14391247	14441247	13.3393	CYP26C1	cytochrome P450
26	14391247	14441247	13.3393	EXOC6	exocyst complex component 6
13	51437278	51487278	13.3309	SIGLEC1	sialic acid binding Ig like lectin 1
13	51437278	51487278	13.3309	HSPA12B	heat shock protein family A (Hsp70) member 12B
2	22000867	22050867	13.3206	CHN1	chimerin 1
18	43679930	43729930	13.3199	CEBPA	CCAAT enhancer binding protein alpha
18	34229930	34279930	13.3151	LOC525286	chemokine-like factor
18	34229930	34279930	13.3151	TK2	thymidine kinase 2
18	34229930	34279930	13.3151	BEAN1	brain expressed associated with NEDD4 1
18	34229930	34279930	13.3151	LOC104974812	uncharacterized LOC104974812
13	65887278	65937278	13.3116	SOGA1	suppressor of glucose
13	65887278	65937278	13.3116	SAMHD1	SAM and HD domain containing deoxynucleoside triphosphate triphosphohydrolase 1
13	65887278	65937278	13.3116	TLDC2	TBC/LysM-associated domain containing 2
4	93352077	93402077	13.3116	STRIP2	striatin interacting protein 2
4	93352077	93402077	13.3116	SMKR1	small lysine rich protein 1
11	87826746	87876746	13.2863	YWHAQ	tyrosine 3-monooxygenase/tryptophan 5-monooxygenase activation protein theta
9	33482723	33532723	13.2846	VGLL2	vestigial like family member 2
13	23387278	23437278	13.2818	COMMD3	COMM domain containing 3
13	23387278	23437278	13.2818	BMI1	BMI1 proto-oncogene
13	81637278	81687278	13.2792	PFDN4	prefoldin subunit 4
11	103876746	103926746	13.2779	INPP5E	inositol polyphosphate-5-phosphatase E
11	103876746	103926746	13.2779	SEC16A	SEC16 homolog A
16	60548851	60598851	13.2673	ABL2	ABL proto-oncogene 2
16	43698851	43748851	13.2574	CLSTN1	calsyntenin 1
7	89931612	89981612	13.2504	CETN3	centrin 3
4	63252077	63302077	13.2492	BBS9	Bardet-Biedl syndrome 9
10	53045507	53095507	13.2458	TCF12	transcription factor 12
1	108713047	108763047	13.2414	MFSD1	major facilitator superfamily domain containing 1
25	35491589	35541589	13.2383	LOC618076	2-acylglycerol O-acyltransferase 3
11	71926746	71976746	13.237	MRPL33	mitochondrial ribosomal protein L33
11	71926746	71976746	13.237	RBKS	ribokinase
11	71926746	71976746	13.237	SLC4A1AP	solute carrier family 4 member 1 adaptor protein
8	52944171	52994171	13.2307	PRUNE2	prune homolog 2
29	28815257	28865257	13.2265	PKNOX2	PBX/knotted 1 homeobox 2
23	6975168	7025168	13.2264	GCLC	glutamate-cysteine ligase catalytic subunit
7	62231612	62281612	13.2249	ZNF300	zinc finger protein 300
18	48429930	48479930	13.2233	ACTN4	actinin alpha 4
18	48429930	48479930	13.2233	CAPN12	calpain 12
27	14829197	14879197	13.2189	IRF2	interferon regulatory factor 2
[truncated: 394 more rows]

## Sheet: Table S9
Table S9. GO enrichment of Dengchuan cattle (compared to Angus) candidate genes by Fst and XP-CLR.
[truncated: 221 more rows]

[truncated: 4 more sheets: Table S10, Table S11, Table S12, Table S13]
